# Supplementary material for: Discovery and characterization of a new genotype of Salmonella enterica serovar Bareilly isolated from diarrhea patients of food-borne outbreaks
Source: Front Microbiol. 2022 Oct 26;13:1024189. doi: 10.3389/fmicb.2022.1024189 (PMC9643863; doi:10.3389/fmicb.2022.1024189)
Supplement: Supplementary file 2 [file Data_Sheet_2.XLSX]

## Sheet: Sheet3
Position(bp)	Reference sequence	Alternate sequence	Number of SNP	GG01	GG02	GG03	GG04	GG05	GG06	GG07	GG08	GG09	GG10	GG11	GG12	GG13	GG14	GG15	GG16	GG17	GG18	GG19	GG20	GG21	GG22	GG23	GG24	GG25	GG26	GG27	GG28	GG29	GG30	GG31
112003	T	C	1	O
405440	A	G	1			O
405447	T	C	1			O
1063019	T	A	1																		O
1952680	G	A	1																										O
2385873	C	T	1																						O
2385876	C	T	1																						O
2799563	T	G	1	O
3244841	A	T	1																													O
3323968	G	A	1																															O
112006	A	G	2	O						O
1951988	T	C	2																						O		O
1952531	T	C	2																							O							O
1952642	A	C	2																										O				O
1952721	T	C	2																				O						O
3056711	G	A	2																						O	O
4163682	C	T	2																				O	O
4171675	G	A	2																						O				O
304160	C	T	3																	O	O	O
594398	C	A	3																	O	O	O
899933	C	T	3																	O	O	O
1096298	G	A	3																	O	O	O
1116302	C	T	3																	O	O	O
1774828	T	G	3																	O	O	O
1872668	T	G	3																	O	O	O
1877431	G	T	3																								O				O	O
1952018	G	T	3																						O	O	O
1952035	A	G	3																						O	O	O
2401529	C	A	3																	O	O	O
2444737	G	T	3																	O	O	O
3312990	G	A	3																	O	O	O
3535279	A	T	3																							O		O	O
3566063	T	G	3																									O	O		O
1581049	A	G	4					O						O										O			O
1951995	T	A	4																						O	O	O						O
1952553	C	A	4																				O			O			O				O
4171676	G	T	4																						O	O				O		O
1393521	C	T	5																					O				O			O		O	O
1952466	A	G	5																						O	O		O			O		O
1952486	C	T	5																				O	O				O	O				O
1063023	A	T	6	O	O																O		O				O				O
1952379	C	T	6																						O	O	O				O		O	O
2385861	T	C	6					O				O						O	O						O		O
2505803	G	T	6	O		O	O													O	O	O
1952303	G	A	7																				O		O	O	O			O	O		O
1952313	A	C	7																				O		O	O	O		O		O		O
1952360	C	T	7																					O	O	O	O		O				O	O
3796585	C	T	7																					O		O	O			O	O	O		O
1952291	A	T	8																				O		O	O	O	O	O		O		O
1952300	A	G	8																				O		O	O	O		O	O	O		O
3245235	G	A	8											O			O	O	O	O	O		O			O
3655751	G	A	9								O	O	O	O	O	O	O	O	O
3956155	C	T	9								O	O	O	O	O	O	O	O	O
613454	C	T	10																				O		O	O	O		O	O	O	O	O	O
3571194	T	C	10																				O		O	O	O		O	O	O	O	O	O
3668133	G	T	10																				O	O			O	O	O	O	O	O	O	O
3793824	T	C	10																				O		O	O	O		O	O	O	O	O	O
3793827	T	C	10																				O		O	O	O		O	O	O	O	O	O
3793906	G	A	10																				O		O	O	O		O	O	O	O	O	O
91587	C	T	11																				O	O	O	O	O	O	O	O		O	O	O
5033	T	C	12																				O	O	O	O	O	O	O	O	O	O	O	O
10920	T	A	12																				O	O	O	O	O	O	O	O	O	O	O	O
14228	C	T	12																				O	O	O	O	O	O	O	O	O	O	O	O
15497	G	A	12																				O	O	O	O	O	O	O	O	O	O	O	O
15545	A	G	12																				O	O	O	O	O	O	O	O	O	O	O	O
15572	T	C	12																				O	O	O	O	O	O	O	O	O	O	O	O
15835	T	C	12																				O	O	O	O	O	O	O	O	O	O	O	O
15836	C	T	12																				O	O	O	O	O	O	O	O	O	O	O	O
15931	C	T	12																				O	O	O	O	O	O	O	O	O	O	O	O
15937	T	C	12																				O	O	O	O	O	O	O	O	O	O	O	O
16003	T	C	12																				O	O	O	O	O	O	O	O	O	O	O	O
16035	T	C	12																				O	O	O	O	O	O	O	O	O	O	O	O
16087	C	G	12																				O	O	O	O	O	O	O	O	O	O	O	O
16105	T	C	12																				O	O	O	O	O	O	O	O	O	O	O	O
16155	G	A	12																				O	O	O	O	O	O	O	O	O	O	O	O
16160	G	A	12																				O	O	O	O	O	O	O	O	O	O	O	O
16216	T	C	12																				O	O	O	O	O	O	O	O	O	O	O	O
16294	T	C	12																				O	O	O	O	O	O	O	O	O	O	O	O
16372	C	T	12																				O	O	O	O	O	O	O	O	O	O	O	O
16471	G	A	12																				O	O	O	O	O	O	O	O	O	O	O	O
16530	A	G	12																				O	O	O	O	O	O	O	O	O	O	O	O
16536	G	A	12																				O	O	O	O	O	O	O	O	O	O	O	O
16557	C	T	12																				O	O	O	O	O	O	O	O	O	O	O	O
16573	A	G	12																				O	O	O	O	O	O	O	O	O	O	O	O
16587	A	G	12																				O	O	O	O	O	O	O	O	O	O	O	O
16593	A	G	12																				O	O	O	O	O	O	O	O	O	O	O	O
16720	A	T	12																				O	O	O	O	O	O	O	O	O	O	O	O
16918	T	C	12																				O	O	O	O	O	O	O	O	O	O	O	O
17032	A	G	12																				O	O	O	O	O	O	O	O	O	O	O	O
17251	A	G	12																				O	O	O	O	O	O	O	O	O	O	O	O
17267	C	G	12																				O	O	O	O	O	O	O	O	O	O	O	O
17320	T	A	12																				O	O	O	O	O	O	O	O	O	O	O	O
17356	C	T	12																				O	O	O	O	O	O	O	O	O	O	O	O
17422	T	A	12																				O	O	O	O	O	O	O	O	O	O	O	O
17440	C	T	12																				O	O	O	O	O	O	O	O	O	O	O	O
17443	A	G	12																				O	O	O	O	O	O	O	O	O	O	O	O
17686	G	A	12																				O	O	O	O	O	O	O	O	O	O	O	O
17704	G	A	12																				O	O	O	O	O	O	O	O	O	O	O	O
17770	A	G	12																				O	O	O	O	O	O	O	O	O	O	O	O
17784	G	A	12																				O	O	O	O	O	O	O	O	O	O	O	O
17955	G	A	12																				O	O	O	O	O	O	O	O	O	O	O	O
18073	C	T	12																				O	O	O	O	O	O	O	O	O	O	O	O
18085	G	T	12																				O	O	O	O	O	O	O	O	O	O	O	O
18100	G	A	12																				O	O	O	O	O	O	O	O	O	O	O	O
18227	A	T	12																				O	O	O	O	O	O	O	O	O	O	O	O
18511	A	G	12																				O	O	O	O	O	O	O	O	O	O	O	O
18517	T	C	12																				O	O	O	O	O	O	O	O	O	O	O	O
18731	T	C	12																				O	O	O	O	O	O	O	O	O	O	O	O
18955	G	A	12																				O	O	O	O	O	O	O	O	O	O	O	O
19001	A	G	12																				O	O	O	O	O	O	O	O	O	O	O	O
19002	T	A	12																				O	O	O	O	O	O	O	O	O	O	O	O
19117	T	G	12																				O	O	O	O	O	O	O	O	O	O	O	O
19148	C	A	12																				O	O	O	O	O	O	O	O	O	O	O	O
19160	A	G	12																				O	O	O	O	O	O	O	O	O	O	O	O
19192	G	A	12																				O	O	O	O	O	O	O	O	O	O	O	O
19198	T	C	12																				O	O	O	O	O	O	O	O	O	O	O	O
19558	A	G	12																				O	O	O	O	O	O	O	O	O	O	O	O
19606	T	C	12																				O	O	O	O	O	O	O	O	O	O	O	O
19661	C	T	12																				O	O	O	O	O	O	O	O	O	O	O	O
19716	A	G	12																				O	O	O	O	O	O	O	O	O	O	O	O
19720	T	C	12																				O	O	O	O	O	O	O	O	O	O	O	O
19866	A	G	12																				O	O	O	O	O	O	O	O	O	O	O	O
19903	A	G	12																				O	O	O	O	O	O	O	O	O	O	O	O
19908	G	A	12																				O	O	O	O	O	O	O	O	O	O	O	O
19942	A	G	12																				O	O	O	O	O	O	O	O	O	O	O	O
20002	A	G	12																				O	O	O	O	O	O	O	O	O	O	O	O
20242	G	A	12																				O	O	O	O	O	O	O	O	O	O	O	O
20272	G	A	12																				O	O	O	O	O	O	O	O	O	O	O	O
20275	A	G	12																				O	O	O	O	O	O	O	O	O	O	O	O
20308	C	T	12																				O	O	O	O	O	O	O	O	O	O	O	O
20509	T	C	12																				O	O	O	O	O	O	O	O	O	O	O	O
20802	T	C	12																				O	O	O	O	O	O	O	O	O	O	O	O
20889	T	C	12																				O	O	O	O	O	O	O	O	O	O	O	O
21075	C	T	12																				O	O	O	O	O	O	O	O	O	O	O	O
21177	G	A	12																				O	O	O	O	O	O	O	O	O	O	O	O
21285	A	C	12																				O	O	O	O	O	O	O	O	O	O	O	O
21369	C	T	12																				O	O	O	O	O	O	O	O	O	O	O	O
24013	A	G	12																				O	O	O	O	O	O	O	O	O	O	O	O
24067	C	T	12																				O	O	O	O	O	O	O	O	O	O	O	O
24127	G	T	12																				O	O	O	O	O	O	O	O	O	O	O	O
24359	T	C	12																				O	O	O	O	O	O	O	O	O	O	O	O
24404	G	A	12																				O	O	O	O	O	O	O	O	O	O	O	O
24746	T	C	12																				O	O	O	O	O	O	O	O	O	O	O	O
32610	G	A	12																				O	O	O	O	O	O	O	O	O	O	O	O
32680	T	G	12																				O	O	O	O	O	O	O	O	O	O	O	O
32681	G	A	12																				O	O	O	O	O	O	O	O	O	O	O	O
32703	A	G	12																				O	O	O	O	O	O	O	O	O	O	O	O
32709	T	C	12																				O	O	O	O	O	O	O	O	O	O	O	O
32719	C	T	12																				O	O	O	O	O	O	O	O	O	O	O	O
32728	C	T	12																				O	O	O	O	O	O	O	O	O	O	O	O
32890	G	A	12																				O	O	O	O	O	O	O	O	O	O	O	O
32923	T	C	12																				O	O	O	O	O	O	O	O	O	O	O	O
32974	C	T	12																				O	O	O	O	O	O	O	O	O	O	O	O
32995	C	T	12																				O	O	O	O	O	O	O	O	O	O	O	O
33022	C	T	12																				O	O	O	O	O	O	O	O	O	O	O	O
33079	T	C	12																				O	O	O	O	O	O	O	O	O	O	O	O
33088	C	T	12																				O	O	O	O	O	O	O	O	O	O	O	O
33124	C	T	12																				O	O	O	O	O	O	O	O	O	O	O	O
33181	T	C	12																				O	O	O	O	O	O	O	O	O	O	O	O
33253	C	A	12																				O	O	O	O	O	O	O	O	O	O	O	O
33274	T	C	12																				O	O	O	O	O	O	O	O	O	O	O	O
33307	A	T	12																				O	O	O	O	O	O	O	O	O	O	O	O
33347	T	C	12																				O	O	O	O	O	O	O	O	O	O	O	O
33625	C	T	12																				O	O	O	O	O	O	O	O	O	O	O	O
33640	C	T	12																				O	O	O	O	O	O	O	O	O	O	O	O
33646	G	A	12																				O	O	O	O	O	O	O	O	O	O	O	O
33691	G	T	12																				O	O	O	O	O	O	O	O	O	O	O	O
33959	A	C	12																				O	O	O	O	O	O	O	O	O	O	O	O
34958	A	G	12																				O	O	O	O	O	O	O	O	O	O	O	O
34982	C	T	12																				O	O	O	O	O	O	O	O	O	O	O	O
35048	G	T	12																				O	O	O	O	O	O	O	O	O	O	O	O
35624	G	A	12																				O	O	O	O	O	O	O	O	O	O	O	O
35976	C	T	12																				O	O	O	O	O	O	O	O	O	O	O	O
36015	T	C	12																				O	O	O	O	O	O	O	O	O	O	O	O
36636	C	T	12																				O	O	O	O	O	O	O	O	O	O	O	O
36681	C	T	12																				O	O	O	O	O	O	O	O	O	O	O	O
36774	C	T	12																				O	O	O	O	O	O	O	O	O	O	O	O
36816	T	C	12																				O	O	O	O	O	O	O	O	O	O	O	O
37003	C	T	12																				O	O	O	O	O	O	O	O	O	O	O	O
37020	T	C	12																				O	O	O	O	O	O	O	O	O	O	O	O
37188	A	G	12																				O	O	O	O	O	O	O	O	O	O	O	O
37269	A	G	12																				O	O	O	O	O	O	O	O	O	O	O	O
37290	C	T	12																				O	O	O	O	O	O	O	O	O	O	O	O
37491	C	T	12																				O	O	O	O	O	O	O	O	O	O	O	O
37498	G	A	12																				O	O	O	O	O	O	O	O	O	O	O	O
37504	T	C	12																				O	O	O	O	O	O	O	O	O	O	O	O
37534	C	T	12																				O	O	O	O	O	O	O	O	O	O	O	O
37589	T	C	12																				O	O	O	O	O	O	O	O	O	O	O	O
37610	C	T	12																				O	O	O	O	O	O	O	O	O	O	O	O
37613	C	G	12																				O	O	O	O	O	O	O	O	O	O	O	O
37624	T	A	12																				O	O	O	O	O	O	O	O	O	O	O	O
37637	G	A	12																				O	O	O	O	O	O	O	O	O	O	O	O
37651	A	T	12																				O	O	O	O	O	O	O	O	O	O	O	O
37678	G	A	12																				O	O	O	O	O	O	O	O	O	O	O	O
37743	T	G	12																				O	O	O	O	O	O	O	O	O	O	O	O
37761	G	C	12																				O	O	O	O	O	O	O	O	O	O	O	O
37770	C	T	12																				O	O	O	O	O	O	O	O	O	O	O	O
37780	G	A	12																				O	O	O	O	O	O	O	O	O	O	O	O
37785	A	G	12																				O	O	O	O	O	O	O	O	O	O	O	O
37814	G	A	12																				O	O	O	O	O	O	O	O	O	O	O	O
37882	G	A	12																				O	O	O	O	O	O	O	O	O	O	O	O
37898	G	T	12																				O	O	O	O	O	O	O	O	O	O	O	O
37994	T	C	12																				O	O	O	O	O	O	O	O	O	O	O	O
38036	T	C	12																				O	O	O	O	O	O	O	O	O	O	O	O
38045	C	T	12																				O	O	O	O	O	O	O	O	O	O	O	O
38088	T	C	12																				O	O	O	O	O	O	O	O	O	O	O	O
38139	T	C	12																				O	O	O	O	O	O	O	O	O	O	O	O
38141	A	G	12																				O	O	O	O	O	O	O	O	O	O	O	O
38162	C	T	12																				O	O	O	O	O	O	O	O	O	O	O	O
38189	T	C	12																				O	O	O	O	O	O	O	O	O	O	O	O
38234	A	T	12																				O	O	O	O	O	O	O	O	O	O	O	O
38237	G	A	12																				O	O	O	O	O	O	O	O	O	O	O	O
38412	A	G	12																				O	O	O	O	O	O	O	O	O	O	O	O
38512	A	G	12																				O	O	O	O	O	O	O	O	O	O	O	O
38722	A	G	12																				O	O	O	O	O	O	O	O	O	O	O	O
38837	C	T	12																				O	O	O	O	O	O	O	O	O	O	O	O
38938	C	T	12																				O	O	O	O	O	O	O	O	O	O	O	O
39101	A	G	12																				O	O	O	O	O	O	O	O	O	O	O	O
39116	T	G	12																				O	O	O	O	O	O	O	O	O	O	O	O
39177	T	C	12																				O	O	O	O	O	O	O	O	O	O	O	O
39197	C	T	12																				O	O	O	O	O	O	O	O	O	O	O	O
39198	A	T	12																				O	O	O	O	O	O	O	O	O	O	O	O
39261	C	T	12																				O	O	O	O	O	O	O	O	O	O	O	O
39349	G	T	12																				O	O	O	O	O	O	O	O	O	O	O	O
39375	T	C	12																				O	O	O	O	O	O	O	O	O	O	O	O
39474	G	A	12																				O	O	O	O	O	O	O	O	O	O	O	O
39504	A	C	12																				O	O	O	O	O	O	O	O	O	O	O	O
39522	A	G	12																				O	O	O	O	O	O	O	O	O	O	O	O
39726	C	T	12																				O	O	O	O	O	O	O	O	O	O	O	O
39771	T	C	12																				O	O	O	O	O	O	O	O	O	O	O	O
39792	G	A	12																				O	O	O	O	O	O	O	O	O	O	O	O
39798	G	A	12																				O	O	O	O	O	O	O	O	O	O	O	O
39831	A	G	12																				O	O	O	O	O	O	O	O	O	O	O	O
39840	G	A	12																				O	O	O	O	O	O	O	O	O	O	O	O
39843	G	A	12																				O	O	O	O	O	O	O	O	O	O	O	O
39882	T	A	12																				O	O	O	O	O	O	O	O	O	O	O	O
39924	C	T	12																				O	O	O	O	O	O	O	O	O	O	O	O
39954	T	C	12																				O	O	O	O	O	O	O	O	O	O	O	O
40093	C	A	12																				O	O	O	O	O	O	O	O	O	O	O	O
40182	A	G	12																				O	O	O	O	O	O	O	O	O	O	O	O
40215	T	G	12																				O	O	O	O	O	O	O	O	O	O	O	O
40287	T	C	12																				O	O	O	O	O	O	O	O	O	O	O	O
40326	T	C	12																				O	O	O	O	O	O	O	O	O	O	O	O
40341	A	G	12																				O	O	O	O	O	O	O	O	O	O	O	O
40362	T	C	12																				O	O	O	O	O	O	O	O	O	O	O	O
40460	T	C	12																				O	O	O	O	O	O	O	O	O	O	O	O
40733	G	A	12																				O	O	O	O	O	O	O	O	O	O	O	O
40742	A	C	12																				O	O	O	O	O	O	O	O	O	O	O	O
40745	G	A	12																				O	O	O	O	O	O	O	O	O	O	O	O
40760	A	G	12																				O	O	O	O	O	O	O	O	O	O	O	O
40784	A	G	12																				O	O	O	O	O	O	O	O	O	O	O	O
40799	C	G	12																				O	O	O	O	O	O	O	O	O	O	O	O
40814	G	C	12																				O	O	O	O	O	O	O	O	O	O	O	O
40817	T	C	12																				O	O	O	O	O	O	O	O	O	O	O	O
41321	A	G	12																				O	O	O	O	O	O	O	O	O	O	O	O
41336	T	G	12																				O	O	O	O	O	O	O	O	O	O	O	O
41345	C	T	12																				O	O	O	O	O	O	O	O	O	O	O	O
41354	T	C	12																				O	O	O	O	O	O	O	O	O	O	O	O
42154	T	C	12																				O	O	O	O	O	O	O	O	O	O	O	O
42487	T	C	12																				O	O	O	O	O	O	O	O	O	O	O	O
42646	G	A	12																				O	O	O	O	O	O	O	O	O	O	O	O
42678	G	A	12																				O	O	O	O	O	O	O	O	O	O	O	O
42760	T	G	12																				O	O	O	O	O	O	O	O	O	O	O	O
43104	C	G	12																				O	O	O	O	O	O	O	O	O	O	O	O
43279	T	C	12																				O	O	O	O	O	O	O	O	O	O	O	O
43282	T	C	12																				O	O	O	O	O	O	O	O	O	O	O	O
43295	T	C	12																				O	O	O	O	O	O	O	O	O	O	O	O
43399	A	G	12																				O	O	O	O	O	O	O	O	O	O	O	O
43525	C	T	12																				O	O	O	O	O	O	O	O	O	O	O	O
43529	G	A	12																				O	O	O	O	O	O	O	O	O	O	O	O
43728	A	G	12																				O	O	O	O	O	O	O	O	O	O	O	O
44139	T	C	12																				O	O	O	O	O	O	O	O	O	O	O	O
44409	T	C	12																				O	O	O	O	O	O	O	O	O	O	O	O
44475	A	G	12																				O	O	O	O	O	O	O	O	O	O	O	O
44498	C	T	12																				O	O	O	O	O	O	O	O	O	O	O	O
44607	T	C	12																				O	O	O	O	O	O	O	O	O	O	O	O
44697	G	A	12																				O	O	O	O	O	O	O	O	O	O	O	O
44844	G	A	12																				O	O	O	O	O	O	O	O	O	O	O	O
44853	A	G	12																				O	O	O	O	O	O	O	O	O	O	O	O
45047	T	A	12																				O	O	O	O	O	O	O	O	O	O	O	O
45416	G	A	12																				O	O	O	O	O	O	O	O	O	O	O	O
45422	T	C	12																				O	O	O	O	O	O	O	O	O	O	O	O
45431	G	A	12																				O	O	O	O	O	O	O	O	O	O	O	O
45497	T	C	12																				O	O	O	O	O	O	O	O	O	O	O	O
45776	T	G	12																				O	O	O	O	O	O	O	O	O	O	O	O
45801	A	T	12																				O	O	O	O	O	O	O	O	O	O	O	O
45850	G	T	12																				O	O	O	O	O	O	O	O	O	O	O	O
45916	C	T	12																				O	O	O	O	O	O	O	O	O	O	O	O
46045	C	T	12																				O	O	O	O	O	O	O	O	O	O	O	O
46300	G	A	12																				O	O	O	O	O	O	O	O	O	O	O	O
47499	C	T	12																				O	O	O	O	O	O	O	O	O	O	O	O
47502	C	T	12																				O	O	O	O	O	O	O	O	O	O	O	O
47550	C	T	12																				O	O	O	O	O	O	O	O	O	O	O	O
47571	T	C	12																				O	O	O	O	O	O	O	O	O	O	O	O
47649	A	G	12																				O	O	O	O	O	O	O	O	O	O	O	O
47676	T	C	12																				O	O	O	O	O	O	O	O	O	O	O	O
48180	A	G	12																				O	O	O	O	O	O	O	O	O	O	O	O
48303	C	T	12																				O	O	O	O	O	O	O	O	O	O	O	O
48342	T	A	12																				O	O	O	O	O	O	O	O	O	O	O	O
48519	T	C	12																				O	O	O	O	O	O	O	O	O	O	O	O
48792	T	C	12																				O	O	O	O	O	O	O	O	O	O	O	O
48877	C	A	12																				O	O	O	O	O	O	O	O	O	O	O	O
48924	T	C	12																				O	O	O	O	O	O	O	O	O	O	O	O
49020	G	A	12																				O	O	O	O	O	O	O	O	O	O	O	O
49269	G	A	12																				O	O	O	O	O	O	O	O	O	O	O	O
49434	G	A	12																				O	O	O	O	O	O	O	O	O	O	O	O
49562	C	T	12																				O	O	O	O	O	O	O	O	O	O	O	O
49972	T	C	12																				O	O	O	O	O	O	O	O	O	O	O	O
50215	T	G	12																				O	O	O	O	O	O	O	O	O	O	O	O
50257	C	T	12																				O	O	O	O	O	O	O	O	O	O	O	O
51209	A	C	12																				O	O	O	O	O	O	O	O	O	O	O	O
51223	T	C	12																				O	O	O	O	O	O	O	O	O	O	O	O
51370	C	T	12																				O	O	O	O	O	O	O	O	O	O	O	O
51418	C	A	12																				O	O	O	O	O	O	O	O	O	O	O	O
51589	T	C	12																				O	O	O	O	O	O	O	O	O	O	O	O
51668	T	C	12																				O	O	O	O	O	O	O	O	O	O	O	O
51712	C	T	12																				O	O	O	O	O	O	O	O	O	O	O	O
51736	T	C	12																				O	O	O	O	O	O	O	O	O	O	O	O
51928	C	A	12																				O	O	O	O	O	O	O	O	O	O	O	O
52111	T	C	12																				O	O	O	O	O	O	O	O	O	O	O	O
52126	T	C	12																				O	O	O	O	O	O	O	O	O	O	O	O
52150	T	C	12																				O	O	O	O	O	O	O	O	O	O	O	O
52169	C	T	12																				O	O	O	O	O	O	O	O	O	O	O	O
52186	T	C	12																				O	O	O	O	O	O	O	O	O	O	O	O
52195	C	T	12																				O	O	O	O	O	O	O	O	O	O	O	O
52450	A	G	12																				O	O	O	O	O	O	O	O	O	O	O	O
52836	C	T	12																				O	O	O	O	O	O	O	O	O	O	O	O
52882	T	C	12																				O	O	O	O	O	O	O	O	O	O	O	O
52968	C	T	12																				O	O	O	O	O	O	O	O	O	O	O	O
53106	G	A	12																				O	O	O	O	O	O	O	O	O	O	O	O
53239	T	G	12																				O	O	O	O	O	O	O	O	O	O	O	O
53268	C	A	12																				O	O	O	O	O	O	O	O	O	O	O	O
53327	C	T	12																				O	O	O	O	O	O	O	O	O	O	O	O
53352	C	T	12																				O	O	O	O	O	O	O	O	O	O	O	O
53442	G	A	12																				O	O	O	O	O	O	O	O	O	O	O	O
53475	T	C	12																				O	O	O	O	O	O	O	O	O	O	O	O
53493	T	C	12																				O	O	O	O	O	O	O	O	O	O	O	O
53508	C	G	12																				O	O	O	O	O	O	O	O	O	O	O	O
53532	A	G	12																				O	O	O	O	O	O	O	O	O	O	O	O
53577	C	T	12																				O	O	O	O	O	O	O	O	O	O	O	O
53610	A	C	12																				O	O	O	O	O	O	O	O	O	O	O	O
53617	A	G	12																				O	O	O	O	O	O	O	O	O	O	O	O
54005	G	A	12																				O	O	O	O	O	O	O	O	O	O	O	O
54023	G	A	12																				O	O	O	O	O	O	O	O	O	O	O	O
54149	C	T	12																				O	O	O	O	O	O	O	O	O	O	O	O
54176	A	G	12																				O	O	O	O	O	O	O	O	O	O	O	O
54526	C	T	12																				O	O	O	O	O	O	O	O	O	O	O	O
54826	C	T	12																				O	O	O	O	O	O	O	O	O	O	O	O
54836	T	C	12																				O	O	O	O	O	O	O	O	O	O	O	O
55096	A	G	12																				O	O	O	O	O	O	O	O	O	O	O	O
55159	C	T	12																				O	O	O	O	O	O	O	O	O	O	O	O
55213	A	G	12																				O	O	O	O	O	O	O	O	O	O	O	O
55222	G	A	12																				O	O	O	O	O	O	O	O	O	O	O	O
55258	G	T	12																				O	O	O	O	O	O	O	O	O	O	O	O
55357	T	A	12																				O	O	O	O	O	O	O	O	O	O	O	O
55396	G	A	12																				O	O	O	O	O	O	O	O	O	O	O	O
56047	C	T	12																				O	O	O	O	O	O	O	O	O	O	O	O
56074	T	C	12																				O	O	O	O	O	O	O	O	O	O	O	O
56140	T	A	12																				O	O	O	O	O	O	O	O	O	O	O	O
56254	T	C	12																				O	O	O	O	O	O	O	O	O	O	O	O
56323	T	G	12																				O	O	O	O	O	O	O	O	O	O	O	O
56335	G	A	12																				O	O	O	O	O	O	O	O	O	O	O	O
56336	C	T	12																				O	O	O	O	O	O	O	O	O	O	O	O
56389	T	C	12																				O	O	O	O	O	O	O	O	O	O	O	O
56446	T	C	12																				O	O	O	O	O	O	O	O	O	O	O	O
56476	C	T	12																				O	O	O	O	O	O	O	O	O	O	O	O
56515	A	G	12																				O	O	O	O	O	O	O	O	O	O	O	O
56638	C	T	12																				O	O	O	O	O	O	O	O	O	O	O	O
56851	T	G	12																				O	O	O	O	O	O	O	O	O	O	O	O
56905	C	T	12																				O	O	O	O	O	O	O	O	O	O	O	O
56935	T	C	12																				O	O	O	O	O	O	O	O	O	O	O	O
56950	T	C	12																				O	O	O	O	O	O	O	O	O	O	O	O
56959	G	T	12																				O	O	O	O	O	O	O	O	O	O	O	O
56992	C	G	12																				O	O	O	O	O	O	O	O	O	O	O	O
57166	G	A	12																				O	O	O	O	O	O	O	O	O	O	O	O
57226	C	T	12																				O	O	O	O	O	O	O	O	O	O	O	O
57265	A	G	12																				O	O	O	O	O	O	O	O	O	O	O	O
57363	A	C	12																				O	O	O	O	O	O	O	O	O	O	O	O
57662	T	C	12																				O	O	O	O	O	O	O	O	O	O	O	O
58298	A	G	12																				O	O	O	O	O	O	O	O	O	O	O	O
58316	A	G	12																				O	O	O	O	O	O	O	O	O	O	O	O
58343	A	G	12																				O	O	O	O	O	O	O	O	O	O	O	O
58406	T	C	12																				O	O	O	O	O	O	O	O	O	O	O	O
58553	A	T	12																				O	O	O	O	O	O	O	O	O	O	O	O
58601	A	G	12																				O	O	O	O	O	O	O	O	O	O	O	O
58604	A	C	12																				O	O	O	O	O	O	O	O	O	O	O	O
58691	C	T	12																				O	O	O	O	O	O	O	O	O	O	O	O
58700	C	T	12																				O	O	O	O	O	O	O	O	O	O	O	O
58808	C	T	12																				O	O	O	O	O	O	O	O	O	O	O	O
58910	A	G	12																				O	O	O	O	O	O	O	O	O	O	O	O
59002	C	T	12																				O	O	O	O	O	O	O	O	O	O	O	O
59060	G	T	12																				O	O	O	O	O	O	O	O	O	O	O	O
59196	C	A	12																				O	O	O	O	O	O	O	O	O	O	O	O
59306	G	A	12																				O	O	O	O	O	O	O	O	O	O	O	O
59339	C	T	12																				O	O	O	O	O	O	O	O	O	O	O	O
59634	C	T	12																				O	O	O	O	O	O	O	O	O	O	O	O
59646	A	G	12																				O	O	O	O	O	O	O	O	O	O	O	O
59658	C	T	12																				O	O	O	O	O	O	O	O	O	O	O	O
59763	A	G	12																				O	O	O	O	O	O	O	O	O	O	O	O
59815	C	A	12																				O	O	O	O	O	O	O	O	O	O	O	O
59862	G	A	12																				O	O	O	O	O	O	O	O	O	O	O	O
59904	A	G	12																				O	O	O	O	O	O	O	O	O	O	O	O
59917	C	A	12																				O	O	O	O	O	O	O	O	O	O	O	O
60387	T	C	12																				O	O	O	O	O	O	O	O	O	O	O	O
60465	A	G	12																				O	O	O	O	O	O	O	O	O	O	O	O
60474	T	C	12																				O	O	O	O	O	O	O	O	O	O	O	O
60602	A	T	12																				O	O	O	O	O	O	O	O	O	O	O	O
60620	T	C	12																				O	O	O	O	O	O	O	O	O	O	O	O
60790	G	A	12																				O	O	O	O	O	O	O	O	O	O	O	O
60815	C	T	12																				O	O	O	O	O	O	O	O	O	O	O	O
61132	A	G	12																				O	O	O	O	O	O	O	O	O	O	O	O
61141	A	G	12																				O	O	O	O	O	O	O	O	O	O	O	O
61243	T	C	12																				O	O	O	O	O	O	O	O	O	O	O	O
61261	C	T	12																				O	O	O	O	O	O	O	O	O	O	O	O
61364	T	C	12																				O	O	O	O	O	O	O	O	O	O	O	O
61654	C	T	12																				O	O	O	O	O	O	O	O	O	O	O	O
61690	C	T	12																				O	O	O	O	O	O	O	O	O	O	O	O
61945	C	T	12																				O	O	O	O	O	O	O	O	O	O	O	O
62035	A	G	12																				O	O	O	O	O	O	O	O	O	O	O	O
62149	A	G	12																				O	O	O	O	O	O	O	O	O	O	O	O
62155	C	T	12																				O	O	O	O	O	O	O	O	O	O	O	O
62377	T	C	12																				O	O	O	O	O	O	O	O	O	O	O	O
62389	T	C	12																				O	O	O	O	O	O	O	O	O	O	O	O
62723	A	G	12																				O	O	O	O	O	O	O	O	O	O	O	O
62842	T	C	12																				O	O	O	O	O	O	O	O	O	O	O	O
63236	A	T	12																				O	O	O	O	O	O	O	O	O	O	O	O
63255	A	C	12																				O	O	O	O	O	O	O	O	O	O	O	O
63287	C	G	12																				O	O	O	O	O	O	O	O	O	O	O	O
63322	G	A	12																				O	O	O	O	O	O	O	O	O	O	O	O
63395	A	G	12																				O	O	O	O	O	O	O	O	O	O	O	O
63745	T	C	12																				O	O	O	O	O	O	O	O	O	O	O	O
63863	G	T	12																				O	O	O	O	O	O	O	O	O	O	O	O
63941	T	C	12																				O	O	O	O	O	O	O	O	O	O	O	O
64094	A	C	12																				O	O	O	O	O	O	O	O	O	O	O	O
64333	T	C	12																				O	O	O	O	O	O	O	O	O	O	O	O
64372	T	G	12																				O	O	O	O	O	O	O	O	O	O	O	O
64504	T	A	12																				O	O	O	O	O	O	O	O	O	O	O	O
64522	C	T	12																				O	O	O	O	O	O	O	O	O	O	O	O
64532	G	A	12																				O	O	O	O	O	O	O	O	O	O	O	O
65008	T	C	12																				O	O	O	O	O	O	O	O	O	O	O	O
65071	A	G	12																				O	O	O	O	O	O	O	O	O	O	O	O
65141	A	C	12																				O	O	O	O	O	O	O	O	O	O	O	O
65239	T	G	12																				O	O	O	O	O	O	O	O	O	O	O	O
65305	C	T	12																				O	O	O	O	O	O	O	O	O	O	O	O
65308	C	T	12																				O	O	O	O	O	O	O	O	O	O	O	O
65497	T	C	12																				O	O	O	O	O	O	O	O	O	O	O	O
65674	G	A	12																				O	O	O	O	O	O	O	O	O	O	O	O
65692	T	C	12																				O	O	O	O	O	O	O	O	O	O	O	O
66754	G	A	12																				O	O	O	O	O	O	O	O	O	O	O	O
68241	A	G	12																				O	O	O	O	O	O	O	O	O	O	O	O
68268	T	C	12																				O	O	O	O	O	O	O	O	O	O	O	O
68458	C	T	12																				O	O	O	O	O	O	O	O	O	O	O	O
68563	A	G	12																				O	O	O	O	O	O	O	O	O	O	O	O
68821	C	G	12																				O	O	O	O	O	O	O	O	O	O	O	O
68920	G	A	12																				O	O	O	O	O	O	O	O	O	O	O	O
68930	T	C	12																				O	O	O	O	O	O	O	O	O	O	O	O
68932	A	C	12																				O	O	O	O	O	O	O	O	O	O	O	O
69013	G	A	12																				O	O	O	O	O	O	O	O	O	O	O	O
69100	A	C	12																				O	O	O	O	O	O	O	O	O	O	O	O
69128	C	A	12																				O	O	O	O	O	O	O	O	O	O	O	O
69149	G	A	12																				O	O	O	O	O	O	O	O	O	O	O	O
69158	C	A	12																				O	O	O	O	O	O	O	O	O	O	O	O
69424	C	T	12																				O	O	O	O	O	O	O	O	O	O	O	O
69426	C	T	12																				O	O	O	O	O	O	O	O	O	O	O	O
69506	C	T	12																				O	O	O	O	O	O	O	O	O	O	O	O
69513	C	T	12																				O	O	O	O	O	O	O	O	O	O	O	O
69589	A	G	12																				O	O	O	O	O	O	O	O	O	O	O	O
69623	A	C	12																				O	O	O	O	O	O	O	O	O	O	O	O
69624	C	T	12																				O	O	O	O	O	O	O	O	O	O	O	O
69703	G	C	12																				O	O	O	O	O	O	O	O	O	O	O	O
69916	A	G	12																				O	O	O	O	O	O	O	O	O	O	O	O
70609	A	G	12																				O	O	O	O	O	O	O	O	O	O	O	O
70633	G	T	12																				O	O	O	O	O	O	O	O	O	O	O	O
70675	T	C	12																				O	O	O	O	O	O	O	O	O	O	O	O
70754	G	A	12																				O	O	O	O	O	O	O	O	O	O	O	O
71257	G	A	12																				O	O	O	O	O	O	O	O	O	O	O	O
71273	C	T	12																				O	O	O	O	O	O	O	O	O	O	O	O
71344	T	C	12																				O	O	O	O	O	O	O	O	O	O	O	O
71389	C	T	12																				O	O	O	O	O	O	O	O	O	O	O	O
71512	T	C	12																				O	O	O	O	O	O	O	O	O	O	O	O
71587	T	C	12																				O	O	O	O	O	O	O	O	O	O	O	O
71590	G	C	12																				O	O	O	O	O	O	O	O	O	O	O	O
71599	G	A	12																				O	O	O	O	O	O	O	O	O	O	O	O
71650	G	A	12																				O	O	O	O	O	O	O	O	O	O	O	O
71848	A	G	12																				O	O	O	O	O	O	O	O	O	O	O	O
71959	C	T	12																				O	O	O	O	O	O	O	O	O	O	O	O
71975	C	T	12																				O	O	O	O	O	O	O	O	O	O	O	O
72232	C	T	12																				O	O	O	O	O	O	O	O	O	O	O	O
72584	A	C	12																				O	O	O	O	O	O	O	O	O	O	O	O
72594	T	C	12																				O	O	O	O	O	O	O	O	O	O	O	O
72790	T	C	12																				O	O	O	O	O	O	O	O	O	O	O	O
72837	T	C	12																				O	O	O	O	O	O	O	O	O	O	O	O
72838	A	G	12																				O	O	O	O	O	O	O	O	O	O	O	O
72861	T	C	12																				O	O	O	O	O	O	O	O	O	O	O	O
72897	G	A	12																				O	O	O	O	O	O	O	O	O	O	O	O
73020	T	C	12																				O	O	O	O	O	O	O	O	O	O	O	O
73041	T	C	12																				O	O	O	O	O	O	O	O	O	O	O	O
73153	G	A	12																				O	O	O	O	O	O	O	O	O	O	O	O
73222	T	C	12																				O	O	O	O	O	O	O	O	O	O	O	O
73258	C	G	12																				O	O	O	O	O	O	O	O	O	O	O	O
73288	T	C	12																				O	O	O	O	O	O	O	O	O	O	O	O
73309	C	T	12																				O	O	O	O	O	O	O	O	O	O	O	O
73360	C	G	12																				O	O	O	O	O	O	O	O	O	O	O	O
75317	G	A	12																				O	O	O	O	O	O	O	O	O	O	O	O
75436	A	G	12																				O	O	O	O	O	O	O	O	O	O	O	O
75535	G	T	12																				O	O	O	O	O	O	O	O	O	O	O	O
75598	C	T	12																				O	O	O	O	O	O	O	O	O	O	O	O
75606	G	A	12																				O	O	O	O	O	O	O	O	O	O	O	O
75617	A	G	12																				O	O	O	O	O	O	O	O	O	O	O	O
75661	A	G	12																				O	O	O	O	O	O	O	O	O	O	O	O
75664	G	A	12																				O	O	O	O	O	O	O	O	O	O	O	O
75703	C	A	12																				O	O	O	O	O	O	O	O	O	O	O	O
75704	A	G	12																				O	O	O	O	O	O	O	O	O	O	O	O
75973	T	C	12																				O	O	O	O	O	O	O	O	O	O	O	O
76009	C	G	12																				O	O	O	O	O	O	O	O	O	O	O	O
76015	T	C	12																				O	O	O	O	O	O	O	O	O	O	O	O
76021	C	T	12																				O	O	O	O	O	O	O	O	O	O	O	O
76072	A	G	12																				O	O	O	O	O	O	O	O	O	O	O	O
78933	T	C	12																				O	O	O	O	O	O	O	O	O	O	O	O
79117	C	T	12																				O	O	O	O	O	O	O	O	O	O	O	O
79150	G	T	12																				O	O	O	O	O	O	O	O	O	O	O	O
79320	T	C	12																				O	O	O	O	O	O	O	O	O	O	O	O
79371	C	T	12																				O	O	O	O	O	O	O	O	O	O	O	O
79447	G	A	12																				O	O	O	O	O	O	O	O	O	O	O	O
79471	A	G	12																				O	O	O	O	O	O	O	O	O	O	O	O
79502	A	G	12																				O	O	O	O	O	O	O	O	O	O	O	O
79513	A	G	12																				O	O	O	O	O	O	O	O	O	O	O	O
79678	C	T	12																				O	O	O	O	O	O	O	O	O	O	O	O
79868	C	T	12																				O	O	O	O	O	O	O	O	O	O	O	O
80003	A	C	12																				O	O	O	O	O	O	O	O	O	O	O	O
80029	T	G	12																				O	O	O	O	O	O	O	O	O	O	O	O
80083	A	G	12																				O	O	O	O	O	O	O	O	O	O	O	O
80185	C	T	12																				O	O	O	O	O	O	O	O	O	O	O	O
80198	T	C	12																				O	O	O	O	O	O	O	O	O	O	O	O
80247	C	G	12																				O	O	O	O	O	O	O	O	O	O	O	O
80298	C	A	12																				O	O	O	O	O	O	O	O	O	O	O	O
80440	G	A	12																				O	O	O	O	O	O	O	O	O	O	O	O
80503	C	T	12																				O	O	O	O	O	O	O	O	O	O	O	O
80526	T	G	12																				O	O	O	O	O	O	O	O	O	O	O	O
80658	T	A	12																				O	O	O	O	O	O	O	O	O	O	O	O
80671	A	G	12																				O	O	O	O	O	O	O	O	O	O	O	O
80680	C	T	12																				O	O	O	O	O	O	O	O	O	O	O	O
81432	T	C	12																				O	O	O	O	O	O	O	O	O	O	O	O
81441	A	G	12																				O	O	O	O	O	O	O	O	O	O	O	O
81448	C	T	12																				O	O	O	O	O	O	O	O	O	O	O	O
81516	T	C	12																				O	O	O	O	O	O	O	O	O	O	O	O
81669	G	T	12																				O	O	O	O	O	O	O	O	O	O	O	O
81714	A	G	12																				O	O	O	O	O	O	O	O	O	O	O	O
81723	G	T	12																				O	O	O	O	O	O	O	O	O	O	O	O
82140	C	T	12																				O	O	O	O	O	O	O	O	O	O	O	O
82443	A	G	12																				O	O	O	O	O	O	O	O	O	O	O	O
82474	G	A	12																				O	O	O	O	O	O	O	O	O	O	O	O
82485	A	G	12																				O	O	O	O	O	O	O	O	O	O	O	O
82554	A	G	12																				O	O	O	O	O	O	O	O	O	O	O	O
82557	C	T	12																				O	O	O	O	O	O	O	O	O	O	O	O
82575	G	A	12																				O	O	O	O	O	O	O	O	O	O	O	O
82596	T	C	12																				O	O	O	O	O	O	O	O	O	O	O	O
82674	G	A	12																				O	O	O	O	O	O	O	O	O	O	O	O
82677	C	T	12																				O	O	O	O	O	O	O	O	O	O	O	O
82719	G	A	12																				O	O	O	O	O	O	O	O	O	O	O	O
83014	C	T	12																				O	O	O	O	O	O	O	O	O	O	O	O
84092	G	A	12																				O	O	O	O	O	O	O	O	O	O	O	O
84608	G	T	12																				O	O	O	O	O	O	O	O	O	O	O	O
84672	T	C	12																				O	O	O	O	O	O	O	O	O	O	O	O
84717	A	G	12																				O	O	O	O	O	O	O	O	O	O	O	O
84777	G	A	12																				O	O	O	O	O	O	O	O	O	O	O	O
84908	G	A	12																				O	O	O	O	O	O	O	O	O	O	O	O
84912	A	C	12																				O	O	O	O	O	O	O	O	O	O	O	O
84981	T	C	12																				O	O	O	O	O	O	O	O	O	O	O	O
85005	T	C	12																				O	O	O	O	O	O	O	O	O	O	O	O
85190	G	A	12																				O	O	O	O	O	O	O	O	O	O	O	O
91679	C	G	12																				O	O	O	O	O	O	O	O	O	O	O	O
91704	C	T	12																				O	O	O	O	O	O	O	O	O	O	O	O
91794	C	T	12																				O	O	O	O	O	O	O	O	O	O	O	O
92326	G	A	12																				O	O	O	O	O	O	O	O	O	O	O	O
92385	A	C	12																				O	O	O	O	O	O	O	O	O	O	O	O
92776	A	C	12																				O	O	O	O	O	O	O	O	O	O	O	O
92787	A	G	12																				O	O	O	O	O	O	O	O	O	O	O	O
92976	C	G	12																				O	O	O	O	O	O	O	O	O	O	O	O
93021	C	T	12																				O	O	O	O	O	O	O	O	O	O	O	O
93057	C	T	12																				O	O	O	O	O	O	O	O	O	O	O	O
93108	T	C	12																				O	O	O	O	O	O	O	O	O	O	O	O
93129	C	T	12																				O	O	O	O	O	O	O	O	O	O	O	O
93399	C	T	12																				O	O	O	O	O	O	O	O	O	O	O	O
93477	A	G	12																				O	O	O	O	O	O	O	O	O	O	O	O
94152	T	C	12																				O	O	O	O	O	O	O	O	O	O	O	O
94260	C	T	12																				O	O	O	O	O	O	O	O	O	O	O	O
94263	C	T	12																				O	O	O	O	O	O	O	O	O	O	O	O
94410	G	A	12																				O	O	O	O	O	O	O	O	O	O	O	O
94584	G	A	12																				O	O	O	O	O	O	O	O	O	O	O	O
94586	G	A	12																				O	O	O	O	O	O	O	O	O	O	O	O
94604	C	T	12																				O	O	O	O	O	O	O	O	O	O	O	O
94667	A	T	12																				O	O	O	O	O	O	O	O	O	O	O	O
94682	C	T	12																				O	O	O	O	O	O	O	O	O	O	O	O
94706	C	T	12																				O	O	O	O	O	O	O	O	O	O	O	O
94742	C	T	12																				O	O	O	O	O	O	O	O	O	O	O	O
94790	C	A	12																				O	O	O	O	O	O	O	O	O	O	O	O
94805	G	T	12																				O	O	O	O	O	O	O	O	O	O	O	O
94898	T	C	12																				O	O	O	O	O	O	O	O	O	O	O	O
94940	G	A	12																				O	O	O	O	O	O	O	O	O	O	O	O
94943	T	C	12																				O	O	O	O	O	O	O	O	O	O	O	O
94994	C	T	12																				O	O	O	O	O	O	O	O	O	O	O	O
95006	T	C	12																				O	O	O	O	O	O	O	O	O	O	O	O
95603	A	T	12																				O	O	O	O	O	O	O	O	O	O	O	O
95888	T	G	12																				O	O	O	O	O	O	O	O	O	O	O	O
95969	C	G	12																				O	O	O	O	O	O	O	O	O	O	O	O
96027	C	T	12																				O	O	O	O	O	O	O	O	O	O	O	O
96068	A	C	12																				O	O	O	O	O	O	O	O	O	O	O	O
96740	T	C	12																				O	O	O	O	O	O	O	O	O	O	O	O
96762	C	A	12																				O	O	O	O	O	O	O	O	O	O	O	O
96814	G	T	12																				O	O	O	O	O	O	O	O	O	O	O	O
96996	C	A	12																				O	O	O	O	O	O	O	O	O	O	O	O
97125	A	G	12																				O	O	O	O	O	O	O	O	O	O	O	O
97545	G	A	12																				O	O	O	O	O	O	O	O	O	O	O	O
97573	C	T	12																				O	O	O	O	O	O	O	O	O	O	O	O
97642	T	C	12																				O	O	O	O	O	O	O	O	O	O	O	O
97962	C	T	12																				O	O	O	O	O	O	O	O	O	O	O	O
98139	A	G	12																				O	O	O	O	O	O	O	O	O	O	O	O
99492	G	T	12																				O	O	O	O	O	O	O	O	O	O	O	O
105982	T	C	12																				O	O	O	O	O	O	O	O	O	O	O	O
132414	C	A	12																				O	O	O	O	O	O	O	O	O	O	O	O
132476	T	G	12																				O	O	O	O	O	O	O	O	O	O	O	O
132477	A	G	12																				O	O	O	O	O	O	O	O	O	O	O	O
132708	A	G	12																				O	O	O	O	O	O	O	O	O	O	O	O
132836	A	T	12																				O	O	O	O	O	O	O	O	O	O	O	O
132853	T	C	12																				O	O	O	O	O	O	O	O	O	O	O	O
132862	A	G	12																				O	O	O	O	O	O	O	O	O	O	O	O
132876	A	G	12																				O	O	O	O	O	O	O	O	O	O	O	O
132897	C	T	12																				O	O	O	O	O	O	O	O	O	O	O	O
132963	T	C	12																				O	O	O	O	O	O	O	O	O	O	O	O
133169	A	G	12																				O	O	O	O	O	O	O	O	O	O	O	O
133184	G	A	12																				O	O	O	O	O	O	O	O	O	O	O	O
133202	G	A	12																				O	O	O	O	O	O	O	O	O	O	O	O
133247	C	T	12																				O	O	O	O	O	O	O	O	O	O	O	O
133280	C	G	12																				O	O	O	O	O	O	O	O	O	O	O	O
133289	T	C	12																				O	O	O	O	O	O	O	O	O	O	O	O
133334	A	G	12																				O	O	O	O	O	O	O	O	O	O	O	O
133493	G	A	12																				O	O	O	O	O	O	O	O	O	O	O	O
133609	G	A	12																				O	O	O	O	O	O	O	O	O	O	O	O
133650	G	A	12																				O	O	O	O	O	O	O	O	O	O	O	O
133661	C	T	12																				O	O	O	O	O	O	O	O	O	O	O	O
133670	C	T	12																				O	O	O	O	O	O	O	O	O	O	O	O
133679	C	G	12																				O	O	O	O	O	O	O	O	O	O	O	O
133718	G	A	12																				O	O	O	O	O	O	O	O	O	O	O	O
133748	C	T	12																				O	O	O	O	O	O	O	O	O	O	O	O
133817	G	A	12																				O	O	O	O	O	O	O	O	O	O	O	O
134012	A	G	12																				O	O	O	O	O	O	O	O	O	O	O	O
134221	C	T	12																				O	O	O	O	O	O	O	O	O	O	O	O
134353	A	G	12																				O	O	O	O	O	O	O	O	O	O	O	O
134386	G	A	12																				O	O	O	O	O	O	O	O	O	O	O	O
138531	A	G	12																				O	O	O	O	O	O	O	O	O	O	O	O
139084	A	G	12																				O	O	O	O	O	O	O	O	O	O	O	O
139201	G	A	12																				O	O	O	O	O	O	O	O	O	O	O	O
139288	G	A	12																				O	O	O	O	O	O	O	O	O	O	O	O
139363	T	A	12																				O	O	O	O	O	O	O	O	O	O	O	O
139426	A	G	12																				O	O	O	O	O	O	O	O	O	O	O	O
139465	G	A	12																				O	O	O	O	O	O	O	O	O	O	O	O
139565	G	A	12																				O	O	O	O	O	O	O	O	O	O	O	O
139609	A	G	12																				O	O	O	O	O	O	O	O	O	O	O	O
139807	A	G	12																				O	O	O	O	O	O	O	O	O	O	O	O
139828	A	G	12																				O	O	O	O	O	O	O	O	O	O	O	O
140056	G	A	12																				O	O	O	O	O	O	O	O	O	O	O	O
140143	A	G	12																				O	O	O	O	O	O	O	O	O	O	O	O
140368	T	A	12																				O	O	O	O	O	O	O	O	O	O	O	O
140653	G	C	12																				O	O	O	O	O	O	O	O	O	O	O	O
140662	G	A	12																				O	O	O	O	O	O	O	O	O	O	O	O
140671	C	T	12																				O	O	O	O	O	O	O	O	O	O	O	O
140755	C	T	12																				O	O	O	O	O	O	O	O	O	O	O	O
140827	T	C	12																				O	O	O	O	O	O	O	O	O	O	O	O
140899	A	G	12																				O	O	O	O	O	O	O	O	O	O	O	O
140971	G	A	12																				O	O	O	O	O	O	O	O	O	O	O	O
140986	G	A	12																				O	O	O	O	O	O	O	O	O	O	O	O
141013	T	C	12																				O	O	O	O	O	O	O	O	O	O	O	O
141070	T	C	12																				O	O	O	O	O	O	O	O	O	O	O	O
141139	G	A	12																				O	O	O	O	O	O	O	O	O	O	O	O
141227	C	T	12																				O	O	O	O	O	O	O	O	O	O	O	O
141230	G	A	12																				O	O	O	O	O	O	O	O	O	O	O	O
141513	G	A	12																				O	O	O	O	O	O	O	O	O	O	O	O
141757	A	G	12																				O	O	O	O	O	O	O	O	O	O	O	O
141843	A	G	12																				O	O	O	O	O	O	O	O	O	O	O	O
142180	C	T	12																				O	O	O	O	O	O	O	O	O	O	O	O
142198	G	C	12																				O	O	O	O	O	O	O	O	O	O	O	O
142294	G	T	12																				O	O	O	O	O	O	O	O	O	O	O	O
143019	G	A	12																				O	O	O	O	O	O	O	O	O	O	O	O
143525	G	A	12																				O	O	O	O	O	O	O	O	O	O	O	O
143546	T	C	12																				O	O	O	O	O	O	O	O	O	O	O	O
151354	T	G	12																				O	O	O	O	O	O	O	O	O	O	O	O
151357	G	A	12																				O	O	O	O	O	O	O	O	O	O	O	O
151498	T	C	12																				O	O	O	O	O	O	O	O	O	O	O	O
151522	C	G	12																				O	O	O	O	O	O	O	O	O	O	O	O
151570	T	C	12																				O	O	O	O	O	O	O	O	O	O	O	O
151692	G	T	12																				O	O	O	O	O	O	O	O	O	O	O	O
151714	A	T	12																				O	O	O	O	O	O	O	O	O	O	O	O
151816	A	G	12																				O	O	O	O	O	O	O	O	O	O	O	O
151837	T	C	12																				O	O	O	O	O	O	O	O	O	O	O	O
152097	A	G	12																				O	O	O	O	O	O	O	O	O	O	O	O
152223	T	C	12																				O	O	O	O	O	O	O	O	O	O	O	O
152385	G	A	12																				O	O	O	O	O	O	O	O	O	O	O	O
152517	T	C	12																				O	O	O	O	O	O	O	O	O	O	O	O
152637	G	A	12																				O	O	O	O	O	O	O	O	O	O	O	O
152655	G	A	12																				O	O	O	O	O	O	O	O	O	O	O	O
152772	T	C	12																				O	O	O	O	O	O	O	O	O	O	O	O
152814	T	C	12																				O	O	O	O	O	O	O	O	O	O	O	O
153011	A	G	12																				O	O	O	O	O	O	O	O	O	O	O	O
153056	T	C	12																				O	O	O	O	O	O	O	O	O	O	O	O
153140	T	C	12																				O	O	O	O	O	O	O	O	O	O	O	O
153179	C	T	12																				O	O	O	O	O	O	O	O	O	O	O	O
153194	A	G	12																				O	O	O	O	O	O	O	O	O	O	O	O
153239	A	G	12																				O	O	O	O	O	O	O	O	O	O	O	O
153308	T	C	12																				O	O	O	O	O	O	O	O	O	O	O	O
153353	T	C	12																				O	O	O	O	O	O	O	O	O	O	O	O
153356	A	C	12																				O	O	O	O	O	O	O	O	O	O	O	O
153395	A	C	12																				O	O	O	O	O	O	O	O	O	O	O	O
153404	A	G	12																				O	O	O	O	O	O	O	O	O	O	O	O
153508	G	A	12																				O	O	O	O	O	O	O	O	O	O	O	O
153515	G	A	12																				O	O	O	O	O	O	O	O	O	O	O	O
153526	T	C	12																				O	O	O	O	O	O	O	O	O	O	O	O
153560	G	A	12																				O	O	O	O	O	O	O	O	O	O	O	O
153600	T	C	12																				O	O	O	O	O	O	O	O	O	O	O	O
153662	C	T	12																				O	O	O	O	O	O	O	O	O	O	O	O
153674	A	G	12																				O	O	O	O	O	O	O	O	O	O	O	O
153695	G	A	12																				O	O	O	O	O	O	O	O	O	O	O	O
153713	C	T	12																				O	O	O	O	O	O	O	O	O	O	O	O
153833	A	G	12																				O	O	O	O	O	O	O	O	O	O	O	O
153842	A	C	12																				O	O	O	O	O	O	O	O	O	O	O	O
153869	C	G	12																				O	O	O	O	O	O	O	O	O	O	O	O
153881	C	T	12																				O	O	O	O	O	O	O	O	O	O	O	O
153883	A	G	12																				O	O	O	O	O	O	O	O	O	O	O	O
153953	A	G	12																				O	O	O	O	O	O	O	O	O	O	O	O
153956	A	C	12																				O	O	O	O	O	O	O	O	O	O	O	O
153977	T	A	12																				O	O	O	O	O	O	O	O	O	O	O	O
154034	G	A	12																				O	O	O	O	O	O	O	O	O	O	O	O
154040	A	C	12																				O	O	O	O	O	O	O	O	O	O	O	O
154073	A	G	12																				O	O	O	O	O	O	O	O	O	O	O	O
154094	A	G	12																				O	O	O	O	O	O	O	O	O	O	O	O
154136	C	T	12																				O	O	O	O	O	O	O	O	O	O	O	O
154139	G	A	12																				O	O	O	O	O	O	O	O	O	O	O	O
154211	A	G	12																				O	O	O	O	O	O	O	O	O	O	O	O
154238	T	A	12																				O	O	O	O	O	O	O	O	O	O	O	O
154319	G	A	12																				O	O	O	O	O	O	O	O	O	O	O	O
154358	A	G	12																				O	O	O	O	O	O	O	O	O	O	O	O
154376	C	T	12																				O	O	O	O	O	O	O	O	O	O	O	O
154534	A	G	12																				O	O	O	O	O	O	O	O	O	O	O	O
154535	A	G	12																				O	O	O	O	O	O	O	O	O	O	O	O
154803	T	C	12																				O	O	O	O	O	O	O	O	O	O	O	O
154841	G	A	12																				O	O	O	O	O	O	O	O	O	O	O	O
155040	C	A	12																				O	O	O	O	O	O	O	O	O	O	O	O
155449	A	G	12																				O	O	O	O	O	O	O	O	O	O	O	O
155508	A	G	12																				O	O	O	O	O	O	O	O	O	O	O	O
155517	A	G	12																				O	O	O	O	O	O	O	O	O	O	O	O
155618	C	T	12																				O	O	O	O	O	O	O	O	O	O	O	O
155619	A	C	12																				O	O	O	O	O	O	O	O	O	O	O	O
155805	G	A	12																				O	O	O	O	O	O	O	O	O	O	O	O
155904	G	A	12																				O	O	O	O	O	O	O	O	O	O	O	O
156060	C	A	12																				O	O	O	O	O	O	O	O	O	O	O	O
156125	C	T	12																				O	O	O	O	O	O	O	O	O	O	O	O
156132	A	T	12																				O	O	O	O	O	O	O	O	O	O	O	O
156153	G	A	12																				O	O	O	O	O	O	O	O	O	O	O	O
156169	A	G	12																				O	O	O	O	O	O	O	O	O	O	O	O
156240	C	A	12																				O	O	O	O	O	O	O	O	O	O	O	O
156270	T	A	12																				O	O	O	O	O	O	O	O	O	O	O	O
156276	G	A	12																				O	O	O	O	O	O	O	O	O	O	O	O
156451	T	C	12																				O	O	O	O	O	O	O	O	O	O	O	O
156500	C	T	12																				O	O	O	O	O	O	O	O	O	O	O	O
156555	G	A	12																				O	O	O	O	O	O	O	O	O	O	O	O
156696	C	T	12																				O	O	O	O	O	O	O	O	O	O	O	O
156802	A	G	12																				O	O	O	O	O	O	O	O	O	O	O	O
156957	G	A	12																				O	O	O	O	O	O	O	O	O	O	O	O
156971	G	A	12																				O	O	O	O	O	O	O	O	O	O	O	O
157014	C	T	12																				O	O	O	O	O	O	O	O	O	O	O	O
157083	C	T	12																				O	O	O	O	O	O	O	O	O	O	O	O
157113	A	G	12																				O	O	O	O	O	O	O	O	O	O	O	O
157331	C	T	12																				O	O	O	O	O	O	O	O	O	O	O	O
157337	T	C	12																				O	O	O	O	O	O	O	O	O	O	O	O
157734	A	G	12																				O	O	O	O	O	O	O	O	O	O	O	O
157804	C	T	12																				O	O	O	O	O	O	O	O	O	O	O	O
157890	G	A	12																				O	O	O	O	O	O	O	O	O	O	O	O
157965	A	G	12																				O	O	O	O	O	O	O	O	O	O	O	O
157968	G	T	12																				O	O	O	O	O	O	O	O	O	O	O	O
158064	C	T	12																				O	O	O	O	O	O	O	O	O	O	O	O
158070	C	T	12																				O	O	O	O	O	O	O	O	O	O	O	O
158076	T	C	12																				O	O	O	O	O	O	O	O	O	O	O	O
158091	A	G	12																				O	O	O	O	O	O	O	O	O	O	O	O
158118	C	T	12																				O	O	O	O	O	O	O	O	O	O	O	O
158121	A	G	12																				O	O	O	O	O	O	O	O	O	O	O	O
158548	C	G	12																				O	O	O	O	O	O	O	O	O	O	O	O
158650	T	C	12																				O	O	O	O	O	O	O	O	O	O	O	O
158745	T	C	12																				O	O	O	O	O	O	O	O	O	O	O	O
158976	T	G	12																				O	O	O	O	O	O	O	O	O	O	O	O
159250	A	T	12																				O	O	O	O	O	O	O	O	O	O	O	O
159292	A	G	12																				O	O	O	O	O	O	O	O	O	O	O	O
159407	T	A	12																				O	O	O	O	O	O	O	O	O	O	O	O
159485	G	A	12																				O	O	O	O	O	O	O	O	O	O	O	O
159613	G	A	12																				O	O	O	O	O	O	O	O	O	O	O	O
159678	T	C	12																				O	O	O	O	O	O	O	O	O	O	O	O
159684	C	T	12																				O	O	O	O	O	O	O	O	O	O	O	O
159699	A	G	12																				O	O	O	O	O	O	O	O	O	O	O	O
159702	G	A	12																				O	O	O	O	O	O	O	O	O	O	O	O
159713	G	A	12																				O	O	O	O	O	O	O	O	O	O	O	O
159756	T	C	12																				O	O	O	O	O	O	O	O	O	O	O	O
159777	C	T	12																				O	O	O	O	O	O	O	O	O	O	O	O
159783	T	G	12																				O	O	O	O	O	O	O	O	O	O	O	O
159799	T	C	12																				O	O	O	O	O	O	O	O	O	O	O	O
159826	T	C	12																				O	O	O	O	O	O	O	O	O	O	O	O
159832	G	A	12																				O	O	O	O	O	O	O	O	O	O	O	O
159847	C	A	12																				O	O	O	O	O	O	O	O	O	O	O	O
160041	A	G	12																				O	O	O	O	O	O	O	O	O	O	O	O
160052	G	A	12																				O	O	O	O	O	O	O	O	O	O	O	O
160059	G	A	12																				O	O	O	O	O	O	O	O	O	O	O	O
160088	C	A	12																				O	O	O	O	O	O	O	O	O	O	O	O
160099	G	A	12																				O	O	O	O	O	O	O	O	O	O	O	O
160101	G	C	12																				O	O	O	O	O	O	O	O	O	O	O	O
160112	G	T	12																				O	O	O	O	O	O	O	O	O	O	O	O
160135	T	C	12																				O	O	O	O	O	O	O	O	O	O	O	O
160146	C	T	12																				O	O	O	O	O	O	O	O	O	O	O	O
160159	G	T	12																				O	O	O	O	O	O	O	O	O	O	O	O
160598	T	C	12																				O	O	O	O	O	O	O	O	O	O	O	O
160721	A	G	12																				O	O	O	O	O	O	O	O	O	O	O	O
160764	C	T	12																				O	O	O	O	O	O	O	O	O	O	O	O
160766	T	C	12																				O	O	O	O	O	O	O	O	O	O	O	O
160825	T	C	12																				O	O	O	O	O	O	O	O	O	O	O	O
160853	A	T	12																				O	O	O	O	O	O	O	O	O	O	O	O
160861	G	A	12																				O	O	O	O	O	O	O	O	O	O	O	O
160866	G	T	12																				O	O	O	O	O	O	O	O	O	O	O	O
160876	C	A	12																				O	O	O	O	O	O	O	O	O	O	O	O
160905	C	T	12																				O	O	O	O	O	O	O	O	O	O	O	O
160911	T	C	12																				O	O	O	O	O	O	O	O	O	O	O	O
161103	A	G	12																				O	O	O	O	O	O	O	O	O	O	O	O
161107	C	T	12																				O	O	O	O	O	O	O	O	O	O	O	O
161145	G	A	12																				O	O	O	O	O	O	O	O	O	O	O	O
161166	C	T	12																				O	O	O	O	O	O	O	O	O	O	O	O
161226	A	G	12																				O	O	O	O	O	O	O	O	O	O	O	O
161292	A	G	12																				O	O	O	O	O	O	O	O	O	O	O	O
161594	A	G	12																				O	O	O	O	O	O	O	O	O	O	O	O
161936	A	C	12																				O	O	O	O	O	O	O	O	O	O	O	O
161942	T	C	12																				O	O	O	O	O	O	O	O	O	O	O	O
161948	C	T	12																				O	O	O	O	O	O	O	O	O	O	O	O
162002	G	C	12																				O	O	O	O	O	O	O	O	O	O	O	O
162095	A	G	12																				O	O	O	O	O	O	O	O	O	O	O	O
162241	T	C	12																				O	O	O	O	O	O	O	O	O	O	O	O
162605	C	T	12																				O	O	O	O	O	O	O	O	O	O	O	O
162629	A	G	12																				O	O	O	O	O	O	O	O	O	O	O	O
162666	G	A	12																				O	O	O	O	O	O	O	O	O	O	O	O
162800	G	C	12																				O	O	O	O	O	O	O	O	O	O	O	O
162922	A	G	12																				O	O	O	O	O	O	O	O	O	O	O	O
163132	C	A	12																				O	O	O	O	O	O	O	O	O	O	O	O
163237	G	A	12																				O	O	O	O	O	O	O	O	O	O	O	O
163336	A	G	12																				O	O	O	O	O	O	O	O	O	O	O	O
163363	A	T	12																				O	O	O	O	O	O	O	O	O	O	O	O
163468	A	G	12																				O	O	O	O	O	O	O	O	O	O	O	O
163726	A	G	12																				O	O	O	O	O	O	O	O	O	O	O	O
163777	A	G	12																				O	O	O	O	O	O	O	O	O	O	O	O
163801	G	A	12																				O	O	O	O	O	O	O	O	O	O	O	O
163897	C	G	12																				O	O	O	O	O	O	O	O	O	O	O	O
163960	C	A	12																				O	O	O	O	O	O	O	O	O	O	O	O
164032	A	C	12																				O	O	O	O	O	O	O	O	O	O	O	O
164068	A	C	12																				O	O	O	O	O	O	O	O	O	O	O	O
164113	G	C	12																				O	O	O	O	O	O	O	O	O	O	O	O
164143	A	G	12																				O	O	O	O	O	O	O	O	O	O	O	O
164173	A	G	12																				O	O	O	O	O	O	O	O	O	O	O	O
164182	A	G	12																				O	O	O	O	O	O	O	O	O	O	O	O
164215	A	G	12																				O	O	O	O	O	O	O	O	O	O	O	O
164338	A	G	12																				O	O	O	O	O	O	O	O	O	O	O	O
164608	A	G	12																				O	O	O	O	O	O	O	O	O	O	O	O
164719	T	C	12																				O	O	O	O	O	O	O	O	O	O	O	O
164782	C	T	12																				O	O	O	O	O	O	O	O	O	O	O	O
165824	G	A	12																				O	O	O	O	O	O	O	O	O	O	O	O
167666	T	C	12																				O	O	O	O	O	O	O	O	O	O	O	O
167675	C	T	12																				O	O	O	O	O	O	O	O	O	O	O	O
167908	T	C	12																				O	O	O	O	O	O	O	O	O	O	O	O
167926	C	T	12																				O	O	O	O	O	O	O	O	O	O	O	O
167953	C	T	12																				O	O	O	O	O	O	O	O	O	O	O	O
167962	G	A	12																				O	O	O	O	O	O	O	O	O	O	O	O
168010	A	C	12																				O	O	O	O	O	O	O	O	O	O	O	O
168139	T	C	12																				O	O	O	O	O	O	O	O	O	O	O	O
168223	A	G	12																				O	O	O	O	O	O	O	O	O	O	O	O
168256	G	A	12																				O	O	O	O	O	O	O	O	O	O	O	O
168349	C	A	12																				O	O	O	O	O	O	O	O	O	O	O	O
168457	A	G	12																				O	O	O	O	O	O	O	O	O	O	O	O
168548	C	A	12																				O	O	O	O	O	O	O	O	O	O	O	O
168661	T	C	12																				O	O	O	O	O	O	O	O	O	O	O	O
168746	C	T	12																				O	O	O	O	O	O	O	O	O	O	O	O
168916	C	G	12																				O	O	O	O	O	O	O	O	O	O	O	O
169311	G	A	12																				O	O	O	O	O	O	O	O	O	O	O	O
169554	C	T	12																				O	O	O	O	O	O	O	O	O	O	O	O
169612	A	G	12																				O	O	O	O	O	O	O	O	O	O	O	O
169632	G	A	12																				O	O	O	O	O	O	O	O	O	O	O	O
169647	T	C	12																				O	O	O	O	O	O	O	O	O	O	O	O
169748	T	C	12																				O	O	O	O	O	O	O	O	O	O	O	O
169749	A	G	12																				O	O	O	O	O	O	O	O	O	O	O	O
169767	C	T	12																				O	O	O	O	O	O	O	O	O	O	O	O
170019	C	T	12																				O	O	O	O	O	O	O	O	O	O	O	O
170030	C	T	12																				O	O	O	O	O	O	O	O	O	O	O	O
170094	A	G	12																				O	O	O	O	O	O	O	O	O	O	O	O
170098	C	T	12																				O	O	O	O	O	O	O	O	O	O	O	O
170115	T	C	12																				O	O	O	O	O	O	O	O	O	O	O	O
170247	C	T	12																				O	O	O	O	O	O	O	O	O	O	O	O
170283	C	T	12																				O	O	O	O	O	O	O	O	O	O	O	O
170330	A	C	12																				O	O	O	O	O	O	O	O	O	O	O	O
170466	C	T	12																				O	O	O	O	O	O	O	O	O	O	O	O
170476	C	T	12																				O	O	O	O	O	O	O	O	O	O	O	O
170574	T	C	12																				O	O	O	O	O	O	O	O	O	O	O	O
170601	A	G	12																				O	O	O	O	O	O	O	O	O	O	O	O
170622	C	T	12																				O	O	O	O	O	O	O	O	O	O	O	O
170742	T	C	12																				O	O	O	O	O	O	O	O	O	O	O	O
170841	A	G	12																				O	O	O	O	O	O	O	O	O	O	O	O
171113	A	C	12																				O	O	O	O	O	O	O	O	O	O	O	O
171115	C	G	12																				O	O	O	O	O	O	O	O	O	O	O	O
171222	A	G	12																				O	O	O	O	O	O	O	O	O	O	O	O
171234	G	A	12																				O	O	O	O	O	O	O	O	O	O	O	O
171243	A	G	12																				O	O	O	O	O	O	O	O	O	O	O	O
171260	G	T	12																				O	O	O	O	O	O	O	O	O	O	O	O
171289	A	C	12																				O	O	O	O	O	O	O	O	O	O	O	O
171298	G	A	12																				O	O	O	O	O	O	O	O	O	O	O	O
171378	T	A	12																				O	O	O	O	O	O	O	O	O	O	O	O
171390	G	A	12																				O	O	O	O	O	O	O	O	O	O	O	O
171391	G	T	12																				O	O	O	O	O	O	O	O	O	O	O	O
171633	C	T	12																				O	O	O	O	O	O	O	O	O	O	O	O
171699	A	G	12																				O	O	O	O	O	O	O	O	O	O	O	O
171753	C	T	12																				O	O	O	O	O	O	O	O	O	O	O	O
171909	G	A	12																				O	O	O	O	O	O	O	O	O	O	O	O
171975	T	C	12																				O	O	O	O	O	O	O	O	O	O	O	O
171980	C	T	12																				O	O	O	O	O	O	O	O	O	O	O	O
172077	G	A	12																				O	O	O	O	O	O	O	O	O	O	O	O
172409	C	T	12																				O	O	O	O	O	O	O	O	O	O	O	O
172520	T	C	12																				O	O	O	O	O	O	O	O	O	O	O	O
172865	T	C	12																				O	O	O	O	O	O	O	O	O	O	O	O
172916	C	T	12																				O	O	O	O	O	O	O	O	O	O	O	O
173120	T	C	12																				O	O	O	O	O	O	O	O	O	O	O	O
173222	A	G	12																				O	O	O	O	O	O	O	O	O	O	O	O
173243	C	T	12																				O	O	O	O	O	O	O	O	O	O	O	O
173246	G	A	12																				O	O	O	O	O	O	O	O	O	O	O	O
173264	C	T	12																				O	O	O	O	O	O	O	O	O	O	O	O
173267	C	T	12																				O	O	O	O	O	O	O	O	O	O	O	O
173384	C	T	12																				O	O	O	O	O	O	O	O	O	O	O	O
173405	A	G	12																				O	O	O	O	O	O	O	O	O	O	O	O
173630	T	C	12																				O	O	O	O	O	O	O	O	O	O	O	O
173744	T	A	12																				O	O	O	O	O	O	O	O	O	O	O	O
173759	C	T	12																				O	O	O	O	O	O	O	O	O	O	O	O
173831	C	T	12																				O	O	O	O	O	O	O	O	O	O	O	O
173846	T	G	12																				O	O	O	O	O	O	O	O	O	O	O	O
173858	C	T	12																				O	O	O	O	O	O	O	O	O	O	O	O
174014	A	G	12																				O	O	O	O	O	O	O	O	O	O	O	O
174111	C	T	12																				O	O	O	O	O	O	O	O	O	O	O	O
174120	A	G	12																				O	O	O	O	O	O	O	O	O	O	O	O
174126	G	A	12																				O	O	O	O	O	O	O	O	O	O	O	O
174153	T	C	12																				O	O	O	O	O	O	O	O	O	O	O	O
174155	G	C	12																				O	O	O	O	O	O	O	O	O	O	O	O
174171	A	G	12																				O	O	O	O	O	O	O	O	O	O	O	O
174177	A	G	12																				O	O	O	O	O	O	O	O	O	O	O	O
174248	A	G	12																				O	O	O	O	O	O	O	O	O	O	O	O
174507	A	G	12																				O	O	O	O	O	O	O	O	O	O	O	O
174526	C	T	12																				O	O	O	O	O	O	O	O	O	O	O	O
174552	G	A	12																				O	O	O	O	O	O	O	O	O	O	O	O
174799	T	C	12																				O	O	O	O	O	O	O	O	O	O	O	O
174906	G	A	12																				O	O	O	O	O	O	O	O	O	O	O	O
175260	G	A	12																				O	O	O	O	O	O	O	O	O	O	O	O
175269	C	A	12																				O	O	O	O	O	O	O	O	O	O	O	O
175275	C	T	12																				O	O	O	O	O	O	O	O	O	O	O	O
175319	T	C	12																				O	O	O	O	O	O	O	O	O	O	O	O
175494	C	T	12																				O	O	O	O	O	O	O	O	O	O	O	O
175511	T	C	12																				O	O	O	O	O	O	O	O	O	O	O	O
176132	T	C	12																				O	O	O	O	O	O	O	O	O	O	O	O
176190	G	C	12																				O	O	O	O	O	O	O	O	O	O	O	O
176215	T	A	12																				O	O	O	O	O	O	O	O	O	O	O	O
176243	C	T	12																				O	O	O	O	O	O	O	O	O	O	O	O
176251	G	A	12																				O	O	O	O	O	O	O	O	O	O	O	O
176725	G	C	12																				O	O	O	O	O	O	O	O	O	O	O	O
176733	T	C	12																				O	O	O	O	O	O	O	O	O	O	O	O
176741	T	C	12																				O	O	O	O	O	O	O	O	O	O	O	O
176900	A	C	12																				O	O	O	O	O	O	O	O	O	O	O	O
176938	A	G	12																				O	O	O	O	O	O	O	O	O	O	O	O
177074	A	C	12																				O	O	O	O	O	O	O	O	O	O	O	O
177097	G	A	12																				O	O	O	O	O	O	O	O	O	O	O	O
177117	T	G	12																				O	O	O	O	O	O	O	O	O	O	O	O
177128	T	C	12																				O	O	O	O	O	O	O	O	O	O	O	O
177153	C	A	12																				O	O	O	O	O	O	O	O	O	O	O	O
177286	C	T	12																				O	O	O	O	O	O	O	O	O	O	O	O
177288	A	G	12																				O	O	O	O	O	O	O	O	O	O	O	O
177328	G	A	12																				O	O	O	O	O	O	O	O	O	O	O	O
177625	C	A	12																				O	O	O	O	O	O	O	O	O	O	O	O
177634	A	G	12																				O	O	O	O	O	O	O	O	O	O	O	O
177666	G	A	12																				O	O	O	O	O	O	O	O	O	O	O	O
177697	A	G	12																				O	O	O	O	O	O	O	O	O	O	O	O
177699	G	T	12																				O	O	O	O	O	O	O	O	O	O	O	O
177739	T	C	12																				O	O	O	O	O	O	O	O	O	O	O	O
178499	C	T	12																				O	O	O	O	O	O	O	O	O	O	O	O
178524	T	A	12																				O	O	O	O	O	O	O	O	O	O	O	O
178527	A	G	12																				O	O	O	O	O	O	O	O	O	O	O	O
178542	G	A	12																				O	O	O	O	O	O	O	O	O	O	O	O
178548	C	T	12																				O	O	O	O	O	O	O	O	O	O	O	O
178557	G	A	12																				O	O	O	O	O	O	O	O	O	O	O	O
178582	T	C	12																				O	O	O	O	O	O	O	O	O	O	O	O
178659	A	G	12																				O	O	O	O	O	O	O	O	O	O	O	O
178915	T	C	12																				O	O	O	O	O	O	O	O	O	O	O	O
178918	C	T	12																				O	O	O	O	O	O	O	O	O	O	O	O
178956	C	T	12																				O	O	O	O	O	O	O	O	O	O	O	O
178966	T	C	12																				O	O	O	O	O	O	O	O	O	O	O	O
178969	G	T	12																				O	O	O	O	O	O	O	O	O	O	O	O
179080	C	T	12																				O	O	O	O	O	O	O	O	O	O	O	O
179083	C	T	12																				O	O	O	O	O	O	O	O	O	O	O	O
179173	A	G	12																				O	O	O	O	O	O	O	O	O	O	O	O
179212	G	A	12																				O	O	O	O	O	O	O	O	O	O	O	O
179335	A	G	12																				O	O	O	O	O	O	O	O	O	O	O	O
179350	G	A	12																				O	O	O	O	O	O	O	O	O	O	O	O
179598	A	T	12																				O	O	O	O	O	O	O	O	O	O	O	O
179646	A	G	12																				O	O	O	O	O	O	O	O	O	O	O	O
179739	G	A	12																				O	O	O	O	O	O	O	O	O	O	O	O
179778	G	C	12																				O	O	O	O	O	O	O	O	O	O	O	O
179811	G	C	12																				O	O	O	O	O	O	O	O	O	O	O	O
179898	A	G	12																				O	O	O	O	O	O	O	O	O	O	O	O
179928	G	A	12																				O	O	O	O	O	O	O	O	O	O	O	O
179937	A	G	12																				O	O	O	O	O	O	O	O	O	O	O	O
179946	G	A	12																				O	O	O	O	O	O	O	O	O	O	O	O
179976	A	G	12																				O	O	O	O	O	O	O	O	O	O	O	O
179997	G	A	12																				O	O	O	O	O	O	O	O	O	O	O	O
180084	A	G	12																				O	O	O	O	O	O	O	O	O	O	O	O
180117	G	A	12																				O	O	O	O	O	O	O	O	O	O	O	O
180135	C	G	12																				O	O	O	O	O	O	O	O	O	O	O	O
180138	T	C	12																				O	O	O	O	O	O	O	O	O	O	O	O
180327	A	G	12																				O	O	O	O	O	O	O	O	O	O	O	O
180332	G	T	12																				O	O	O	O	O	O	O	O	O	O	O	O
180396	T	C	12																				O	O	O	O	O	O	O	O	O	O	O	O
180441	T	G	12																				O	O	O	O	O	O	O	O	O	O	O	O
180446	A	T	12																				O	O	O	O	O	O	O	O	O	O	O	O
180504	C	T	12																				O	O	O	O	O	O	O	O	O	O	O	O
180663	A	G	12																				O	O	O	O	O	O	O	O	O	O	O	O
180806	G	A	12																				O	O	O	O	O	O	O	O	O	O	O	O
181026	G	A	12																				O	O	O	O	O	O	O	O	O	O	O	O
181145	G	A	12																				O	O	O	O	O	O	O	O	O	O	O	O
181575	G	A	12																				O	O	O	O	O	O	O	O	O	O	O	O
181608	A	C	12																				O	O	O	O	O	O	O	O	O	O	O	O
181734	G	A	12																				O	O	O	O	O	O	O	O	O	O	O	O
181751	A	G	12																				O	O	O	O	O	O	O	O	O	O	O	O
181973	C	T	12																				O	O	O	O	O	O	O	O	O	O	O	O
181986	G	A	12																				O	O	O	O	O	O	O	O	O	O	O	O
182129	G	A	12																				O	O	O	O	O	O	O	O	O	O	O	O
182195	A	G	12																				O	O	O	O	O	O	O	O	O	O	O	O
182333	G	A	12																				O	O	O	O	O	O	O	O	O	O	O	O
182642	A	G	12																				O	O	O	O	O	O	O	O	O	O	O	O
182894	A	G	12																				O	O	O	O	O	O	O	O	O	O	O	O
183050	G	A	12																				O	O	O	O	O	O	O	O	O	O	O	O
183227	C	T	12																				O	O	O	O	O	O	O	O	O	O	O	O
183387	G	T	12																				O	O	O	O	O	O	O	O	O	O	O	O
183406	C	T	12																				O	O	O	O	O	O	O	O	O	O	O	O
183412	T	C	12																				O	O	O	O	O	O	O	O	O	O	O	O
183459	T	C	12																				O	O	O	O	O	O	O	O	O	O	O	O
183775	G	A	12																				O	O	O	O	O	O	O	O	O	O	O	O
183807	C	G	12																				O	O	O	O	O	O	O	O	O	O	O	O
183853	T	G	12																				O	O	O	O	O	O	O	O	O	O	O	O
183901	G	A	12																				O	O	O	O	O	O	O	O	O	O	O	O
183928	G	T	12																				O	O	O	O	O	O	O	O	O	O	O	O
183940	G	C	12																				O	O	O	O	O	O	O	O	O	O	O	O
183948	T	G	12																				O	O	O	O	O	O	O	O	O	O	O	O
184102	C	T	12																				O	O	O	O	O	O	O	O	O	O	O	O
184150	G	A	12																				O	O	O	O	O	O	O	O	O	O	O	O
184236	C	T	12																				O	O	O	O	O	O	O	O	O	O	O	O
184258	C	G	12																				O	O	O	O	O	O	O	O	O	O	O	O
184361	C	T	12																				O	O	O	O	O	O	O	O	O	O	O	O
184398	T	G	12																				O	O	O	O	O	O	O	O	O	O	O	O
184405	G	T	12																				O	O	O	O	O	O	O	O	O	O	O	O
184432	C	T	12																				O	O	O	O	O	O	O	O	O	O	O	O
184501	A	G	12																				O	O	O	O	O	O	O	O	O	O	O	O
184827	G	T	12																				O	O	O	O	O	O	O	O	O	O	O	O
184977	T	C	12																				O	O	O	O	O	O	O	O	O	O	O	O
185031	G	A	12																				O	O	O	O	O	O	O	O	O	O	O	O
185034	T	C	12																				O	O	O	O	O	O	O	O	O	O	O	O
185453	C	T	12																				O	O	O	O	O	O	O	O	O	O	O	O
185456	A	G	12																				O	O	O	O	O	O	O	O	O	O	O	O
185465	T	C	12																				O	O	O	O	O	O	O	O	O	O	O	O
185720	C	T	12																				O	O	O	O	O	O	O	O	O	O	O	O
185795	C	G	12																				O	O	O	O	O	O	O	O	O	O	O	O
186026	T	C	12																				O	O	O	O	O	O	O	O	O	O	O	O
186083	G	A	12																				O	O	O	O	O	O	O	O	O	O	O	O
186089	A	G	12																				O	O	O	O	O	O	O	O	O	O	O	O
186223	C	T	12																				O	O	O	O	O	O	O	O	O	O	O	O
186261	A	T	12																				O	O	O	O	O	O	O	O	O	O	O	O
186281	G	T	12																				O	O	O	O	O	O	O	O	O	O	O	O
186303	G	C	12																				O	O	O	O	O	O	O	O	O	O	O	O
186363	C	T	12																				O	O	O	O	O	O	O	O	O	O	O	O
186563	A	G	12																				O	O	O	O	O	O	O	O	O	O	O	O
186591	T	C	12																				O	O	O	O	O	O	O	O	O	O	O	O
186974	A	T	12																				O	O	O	O	O	O	O	O	O	O	O	O
187085	G	A	12																				O	O	O	O	O	O	O	O	O	O	O	O
187235	T	C	12																				O	O	O	O	O	O	O	O	O	O	O	O
187579	G	A	12																				O	O	O	O	O	O	O	O	O	O	O	O
187634	C	T	12																				O	O	O	O	O	O	O	O	O	O	O	O
187684	T	C	12																				O	O	O	O	O	O	O	O	O	O	O	O
187693	C	T	12																				O	O	O	O	O	O	O	O	O	O	O	O
187952	A	G	12																				O	O	O	O	O	O	O	O	O	O	O	O
188036	T	C	12																				O	O	O	O	O	O	O	O	O	O	O	O
188408	A	G	12																				O	O	O	O	O	O	O	O	O	O	O	O
188411	C	T	12																				O	O	O	O	O	O	O	O	O	O	O	O
188576	C	T	12																				O	O	O	O	O	O	O	O	O	O	O	O
188666	C	T	12																				O	O	O	O	O	O	O	O	O	O	O	O
188678	G	C	12																				O	O	O	O	O	O	O	O	O	O	O	O
188717	C	T	12																				O	O	O	O	O	O	O	O	O	O	O	O
188771	A	G	12																				O	O	O	O	O	O	O	O	O	O	O	O
188924	G	A	12																				O	O	O	O	O	O	O	O	O	O	O	O
188972	C	A	12																				O	O	O	O	O	O	O	O	O	O	O	O
189222	A	G	12																				O	O	O	O	O	O	O	O	O	O	O	O
189255	G	A	12																				O	O	O	O	O	O	O	O	O	O	O	O
189590	C	T	12																				O	O	O	O	O	O	O	O	O	O	O	O
190065	T	C	12																				O	O	O	O	O	O	O	O	O	O	O	O
190094	A	G	12																				O	O	O	O	O	O	O	O	O	O	O	O
190282	T	C	12																				O	O	O	O	O	O	O	O	O	O	O	O
190286	C	G	12																				O	O	O	O	O	O	O	O	O	O	O	O
190484	G	A	12																				O	O	O	O	O	O	O	O	O	O	O	O
190496	T	C	12																				O	O	O	O	O	O	O	O	O	O	O	O
190594	A	C	12																				O	O	O	O	O	O	O	O	O	O	O	O
190642	G	T	12																				O	O	O	O	O	O	O	O	O	O	O	O
190673	G	A	12																				O	O	O	O	O	O	O	O	O	O	O	O
190715	G	A	12																				O	O	O	O	O	O	O	O	O	O	O	O
190801	T	C	12																				O	O	O	O	O	O	O	O	O	O	O	O
190853	C	T	12																				O	O	O	O	O	O	O	O	O	O	O	O
190867	C	T	12																				O	O	O	O	O	O	O	O	O	O	O	O
190933	C	T	12																				O	O	O	O	O	O	O	O	O	O	O	O
191028	G	A	12																				O	O	O	O	O	O	O	O	O	O	O	O
191065	T	C	12																				O	O	O	O	O	O	O	O	O	O	O	O
191318	A	G	12																				O	O	O	O	O	O	O	O	O	O	O	O
191401	C	T	12																				O	O	O	O	O	O	O	O	O	O	O	O
191427	T	C	12																				O	O	O	O	O	O	O	O	O	O	O	O
192285	C	T	12																				O	O	O	O	O	O	O	O	O	O	O	O
192312	T	C	12																				O	O	O	O	O	O	O	O	O	O	O	O
192387	A	G	12																				O	O	O	O	O	O	O	O	O	O	O	O
192520	A	G	12																				O	O	O	O	O	O	O	O	O	O	O	O
192745	C	T	12																				O	O	O	O	O	O	O	O	O	O	O	O
192799	C	T	12																				O	O	O	O	O	O	O	O	O	O	O	O
192802	T	C	12																				O	O	O	O	O	O	O	O	O	O	O	O
193111	G	A	12																				O	O	O	O	O	O	O	O	O	O	O	O
193696	G	A	12																				O	O	O	O	O	O	O	O	O	O	O	O
193865	T	C	12																				O	O	O	O	O	O	O	O	O	O	O	O
194249	G	T	12																				O	O	O	O	O	O	O	O	O	O	O	O
194555	T	C	12																				O	O	O	O	O	O	O	O	O	O	O	O
194729	T	C	12																				O	O	O	O	O	O	O	O	O	O	O	O
194750	T	C	12																				O	O	O	O	O	O	O	O	O	O	O	O
194795	T	A	12																				O	O	O	O	O	O	O	O	O	O	O	O
194828	T	C	12																				O	O	O	O	O	O	O	O	O	O	O	O
194853	T	C	12																				O	O	O	O	O	O	O	O	O	O	O	O
194906	T	C	12																				O	O	O	O	O	O	O	O	O	O	O	O
195074	A	G	12																				O	O	O	O	O	O	O	O	O	O	O	O
195185	C	T	12																				O	O	O	O	O	O	O	O	O	O	O	O
195403	C	T	12																				O	O	O	O	O	O	O	O	O	O	O	O
195746	G	A	12																				O	O	O	O	O	O	O	O	O	O	O	O
196820	T	C	12																				O	O	O	O	O	O	O	O	O	O	O	O
196992	A	C	12																				O	O	O	O	O	O	O	O	O	O	O	O
197171	G	A	12																				O	O	O	O	O	O	O	O	O	O	O	O
197972	C	T	12																				O	O	O	O	O	O	O	O	O	O	O	O
198522	G	C	12																				O	O	O	O	O	O	O	O	O	O	O	O
198609	T	G	12																				O	O	O	O	O	O	O	O	O	O	O	O
198614	T	C	12																				O	O	O	O	O	O	O	O	O	O	O	O
198688	A	T	12																				O	O	O	O	O	O	O	O	O	O	O	O
198723	T	A	12																				O	O	O	O	O	O	O	O	O	O	O	O
198891	G	T	12																				O	O	O	O	O	O	O	O	O	O	O	O
198900	C	T	12																				O	O	O	O	O	O	O	O	O	O	O	O
199068	C	T	12																				O	O	O	O	O	O	O	O	O	O	O	O
199371	A	G	12																				O	O	O	O	O	O	O	O	O	O	O	O
199383	G	C	12																				O	O	O	O	O	O	O	O	O	O	O	O
199386	T	C	12																				O	O	O	O	O	O	O	O	O	O	O	O
199401	C	T	12																				O	O	O	O	O	O	O	O	O	O	O	O
199446	C	T	12																				O	O	O	O	O	O	O	O	O	O	O	O
199485	A	G	12																				O	O	O	O	O	O	O	O	O	O	O	O
203983	A	G	12																				O	O	O	O	O	O	O	O	O	O	O	O
204025	C	A	12																				O	O	O	O	O	O	O	O	O	O	O	O
204035	A	G	12																				O	O	O	O	O	O	O	O	O	O	O	O
204123	A	G	12																				O	O	O	O	O	O	O	O	O	O	O	O
204260	G	T	12																				O	O	O	O	O	O	O	O	O	O	O	O
204289	T	G	12																				O	O	O	O	O	O	O	O	O	O	O	O
204480	T	C	12																				O	O	O	O	O	O	O	O	O	O	O	O
204526	A	G	12																				O	O	O	O	O	O	O	O	O	O	O	O
204665	T	C	12																				O	O	O	O	O	O	O	O	O	O	O	O
204676	G	T	12																				O	O	O	O	O	O	O	O	O	O	O	O
204685	T	C	12																				O	O	O	O	O	O	O	O	O	O	O	O
204726	C	G	12																				O	O	O	O	O	O	O	O	O	O	O	O
204793	T	C	12																				O	O	O	O	O	O	O	O	O	O	O	O
204797	A	G	12																				O	O	O	O	O	O	O	O	O	O	O	O
205182	C	T	12																				O	O	O	O	O	O	O	O	O	O	O	O
205444	G	A	12																				O	O	O	O	O	O	O	O	O	O	O	O
205622	A	G	12																				O	O	O	O	O	O	O	O	O	O	O	O
205751	G	A	12																				O	O	O	O	O	O	O	O	O	O	O	O
205946	C	G	12																				O	O	O	O	O	O	O	O	O	O	O	O
205985	T	C	12																				O	O	O	O	O	O	O	O	O	O	O	O
205989	G	T	12																				O	O	O	O	O	O	O	O	O	O	O	O
206014	A	G	12																				O	O	O	O	O	O	O	O	O	O	O	O
206104	G	A	12																				O	O	O	O	O	O	O	O	O	O	O	O
206438	G	A	12																				O	O	O	O	O	O	O	O	O	O	O	O
206471	C	T	12																				O	O	O	O	O	O	O	O	O	O	O	O
206931	A	G	12																				O	O	O	O	O	O	O	O	O	O	O	O
207412	T	C	12																				O	O	O	O	O	O	O	O	O	O	O	O
207426	A	G	12																				O	O	O	O	O	O	O	O	O	O	O	O
209663	G	A	12																				O	O	O	O	O	O	O	O	O	O	O	O
209696	A	G	12																				O	O	O	O	O	O	O	O	O	O	O	O
209702	C	T	12																				O	O	O	O	O	O	O	O	O	O	O	O
209747	T	C	12																				O	O	O	O	O	O	O	O	O	O	O	O
209819	T	C	12																				O	O	O	O	O	O	O	O	O	O	O	O
211256	G	A	12																				O	O	O	O	O	O	O	O	O	O	O	O
211271	G	A	12																				O	O	O	O	O	O	O	O	O	O	O	O
211411	C	T	12																				O	O	O	O	O	O	O	O	O	O	O	O
211496	T	C	12																				O	O	O	O	O	O	O	O	O	O	O	O
211499	T	C	12																				O	O	O	O	O	O	O	O	O	O	O	O
211544	G	T	12																				O	O	O	O	O	O	O	O	O	O	O	O
211670	T	G	12																				O	O	O	O	O	O	O	O	O	O	O	O
211700	T	C	12																				O	O	O	O	O	O	O	O	O	O	O	O
211736	C	T	12																				O	O	O	O	O	O	O	O	O	O	O	O
211784	T	C	12																				O	O	O	O	O	O	O	O	O	O	O	O
212116	C	T	12																				O	O	O	O	O	O	O	O	O	O	O	O
212327	G	A	12																				O	O	O	O	O	O	O	O	O	O	O	O
212438	G	A	12																				O	O	O	O	O	O	O	O	O	O	O	O
212446	T	C	12																				O	O	O	O	O	O	O	O	O	O	O	O
212597	C	T	12																				O	O	O	O	O	O	O	O	O	O	O	O
212807	A	G	12																				O	O	O	O	O	O	O	O	O	O	O	O
212817	T	G	12																				O	O	O	O	O	O	O	O	O	O	O	O
213085	G	A	12																				O	O	O	O	O	O	O	O	O	O	O	O
213225	C	A	12																				O	O	O	O	O	O	O	O	O	O	O	O
213310	G	A	12																				O	O	O	O	O	O	O	O	O	O	O	O
213398	C	T	12																				O	O	O	O	O	O	O	O	O	O	O	O
213511	A	G	12																				O	O	O	O	O	O	O	O	O	O	O	O
213565	G	T	12																				O	O	O	O	O	O	O	O	O	O	O	O
213575	T	C	12																				O	O	O	O	O	O	O	O	O	O	O	O
213652	C	T	12																				O	O	O	O	O	O	O	O	O	O	O	O
213667	T	C	12																				O	O	O	O	O	O	O	O	O	O	O	O
213850	C	T	12																				O	O	O	O	O	O	O	O	O	O	O	O
214047	G	A	12																				O	O	O	O	O	O	O	O	O	O	O	O
214074	T	C	12																				O	O	O	O	O	O	O	O	O	O	O	O
214092	T	G	12																				O	O	O	O	O	O	O	O	O	O	O	O
214161	C	T	12																				O	O	O	O	O	O	O	O	O	O	O	O
214398	A	G	12																				O	O	O	O	O	O	O	O	O	O	O	O
214474	G	A	12																				O	O	O	O	O	O	O	O	O	O	O	O
214506	T	C	12																				O	O	O	O	O	O	O	O	O	O	O	O
214605	G	A	12																				O	O	O	O	O	O	O	O	O	O	O	O
214665	G	A	12																				O	O	O	O	O	O	O	O	O	O	O	O
214671	G	A	12																				O	O	O	O	O	O	O	O	O	O	O	O
214788	G	A	12																				O	O	O	O	O	O	O	O	O	O	O	O
214803	T	C	12																				O	O	O	O	O	O	O	O	O	O	O	O
214854	C	T	12																				O	O	O	O	O	O	O	O	O	O	O	O
214995	C	T	12																				O	O	O	O	O	O	O	O	O	O	O	O
215010	C	T	12																				O	O	O	O	O	O	O	O	O	O	O	O
215043	T	G	12																				O	O	O	O	O	O	O	O	O	O	O	O
215091	C	T	12																				O	O	O	O	O	O	O	O	O	O	O	O
215106	C	T	12																				O	O	O	O	O	O	O	O	O	O	O	O
215124	T	C	12																				O	O	O	O	O	O	O	O	O	O	O	O
215130	G	A	12																				O	O	O	O	O	O	O	O	O	O	O	O
215151	A	G	12																				O	O	O	O	O	O	O	O	O	O	O	O
215259	G	T	12																				O	O	O	O	O	O	O	O	O	O	O	O
215290	C	T	12																				O	O	O	O	O	O	O	O	O	O	O	O
215478	A	G	12																				O	O	O	O	O	O	O	O	O	O	O	O
215520	A	G	12																				O	O	O	O	O	O	O	O	O	O	O	O
215560	A	G	12																				O	O	O	O	O	O	O	O	O	O	O	O
215630	T	C	12																				O	O	O	O	O	O	O	O	O	O	O	O
215802	A	G	12																				O	O	O	O	O	O	O	O	O	O	O	O
215816	C	T	12																				O	O	O	O	O	O	O	O	O	O	O	O
215841	C	T	12																				O	O	O	O	O	O	O	O	O	O	O	O
215881	C	T	12																				O	O	O	O	O	O	O	O	O	O	O	O
215906	C	T	12																				O	O	O	O	O	O	O	O	O	O	O	O
216000	C	T	12																				O	O	O	O	O	O	O	O	O	O	O	O
216094	G	A	12																				O	O	O	O	O	O	O	O	O	O	O	O
216097	C	T	12																				O	O	O	O	O	O	O	O	O	O	O	O
216106	A	G	12																				O	O	O	O	O	O	O	O	O	O	O	O
216278	A	G	12																				O	O	O	O	O	O	O	O	O	O	O	O
216287	G	A	12																				O	O	O	O	O	O	O	O	O	O	O	O
216290	G	A	12																				O	O	O	O	O	O	O	O	O	O	O	O
216474	T	G	12																				O	O	O	O	O	O	O	O	O	O	O	O
216482	C	T	12																				O	O	O	O	O	O	O	O	O	O	O	O
216626	A	C	12																				O	O	O	O	O	O	O	O	O	O	O	O
216875	A	G	12																				O	O	O	O	O	O	O	O	O	O	O	O
216905	A	G	12																				O	O	O	O	O	O	O	O	O	O	O	O
216972	G	A	12																				O	O	O	O	O	O	O	O	O	O	O	O
217019	A	G	12																				O	O	O	O	O	O	O	O	O	O	O	O
217335	T	G	12																				O	O	O	O	O	O	O	O	O	O	O	O
217338	A	G	12																				O	O	O	O	O	O	O	O	O	O	O	O
217827	G	T	12																				O	O	O	O	O	O	O	O	O	O	O	O
217983	G	C	12																				O	O	O	O	O	O	O	O	O	O	O	O
218160	A	G	12																				O	O	O	O	O	O	O	O	O	O	O	O
218182	C	T	12																				O	O	O	O	O	O	O	O	O	O	O	O
218223	T	C	12																				O	O	O	O	O	O	O	O	O	O	O	O
218390	A	G	12																				O	O	O	O	O	O	O	O	O	O	O	O
218454	A	G	12																				O	O	O	O	O	O	O	O	O	O	O	O
218847	T	C	12																				O	O	O	O	O	O	O	O	O	O	O	O
218856	T	C	12																				O	O	O	O	O	O	O	O	O	O	O	O
218859	C	T	12																				O	O	O	O	O	O	O	O	O	O	O	O
218907	A	G	12																				O	O	O	O	O	O	O	O	O	O	O	O
219057	A	G	12																				O	O	O	O	O	O	O	O	O	O	O	O
219061	T	C	12																				O	O	O	O	O	O	O	O	O	O	O	O
219102	G	T	12																				O	O	O	O	O	O	O	O	O	O	O	O
219183	A	G	12																				O	O	O	O	O	O	O	O	O	O	O	O
219324	G	T	12																				O	O	O	O	O	O	O	O	O	O	O	O
219387	T	C	12																				O	O	O	O	O	O	O	O	O	O	O	O
219396	A	G	12																				O	O	O	O	O	O	O	O	O	O	O	O
219450	A	G	12																				O	O	O	O	O	O	O	O	O	O	O	O
219454	T	C	12																				O	O	O	O	O	O	O	O	O	O	O	O
219531	T	C	12																				O	O	O	O	O	O	O	O	O	O	O	O
219537	T	C	12																				O	O	O	O	O	O	O	O	O	O	O	O
219594	G	A	12																				O	O	O	O	O	O	O	O	O	O	O	O
219853	T	G	12																				O	O	O	O	O	O	O	O	O	O	O	O
219856	A	C	12																				O	O	O	O	O	O	O	O	O	O	O	O
220494	C	T	12																				O	O	O	O	O	O	O	O	O	O	O	O
220671	T	C	12																				O	O	O	O	O	O	O	O	O	O	O	O
220707	T	C	12																				O	O	O	O	O	O	O	O	O	O	O	O
220929	A	G	12																				O	O	O	O	O	O	O	O	O	O	O	O
221244	C	T	12																				O	O	O	O	O	O	O	O	O	O	O	O
221358	T	C	12																				O	O	O	O	O	O	O	O	O	O	O	O
221454	A	G	12																				O	O	O	O	O	O	O	O	O	O	O	O
221781	G	A	12																				O	O	O	O	O	O	O	O	O	O	O	O
222477	C	T	12																				O	O	O	O	O	O	O	O	O	O	O	O
222558	T	C	12																				O	O	O	O	O	O	O	O	O	O	O	O
222913	C	T	12																				O	O	O	O	O	O	O	O	O	O	O	O
222963	A	G	12																				O	O	O	O	O	O	O	O	O	O	O	O
223305	C	T	12																				O	O	O	O	O	O	O	O	O	O	O	O
223422	G	A	12																				O	O	O	O	O	O	O	O	O	O	O	O
223491	T	C	12																				O	O	O	O	O	O	O	O	O	O	O	O
223593	T	C	12																				O	O	O	O	O	O	O	O	O	O	O	O
223611	G	T	12																				O	O	O	O	O	O	O	O	O	O	O	O
223647	C	T	12																				O	O	O	O	O	O	O	O	O	O	O	O
223689	T	C	12																				O	O	O	O	O	O	O	O	O	O	O	O
223710	T	C	12																				O	O	O	O	O	O	O	O	O	O	O	O
223782	G	T	12																				O	O	O	O	O	O	O	O	O	O	O	O
223824	T	C	12																				O	O	O	O	O	O	O	O	O	O	O	O
223851	A	G	12																				O	O	O	O	O	O	O	O	O	O	O	O
223860	T	A	12																				O	O	O	O	O	O	O	O	O	O	O	O
223887	T	C	12																				O	O	O	O	O	O	O	O	O	O	O	O
223959	G	A	12																				O	O	O	O	O	O	O	O	O	O	O	O
224113	T	C	12																				O	O	O	O	O	O	O	O	O	O	O	O
224173	T	C	12																				O	O	O	O	O	O	O	O	O	O	O	O
224288	C	T	12																				O	O	O	O	O	O	O	O	O	O	O	O
224389	C	T	12																				O	O	O	O	O	O	O	O	O	O	O	O
224515	T	C	12																				O	O	O	O	O	O	O	O	O	O	O	O
224563	C	T	12																				O	O	O	O	O	O	O	O	O	O	O	O
225243	C	A	12																				O	O	O	O	O	O	O	O	O	O	O	O
225603	T	C	12																				O	O	O	O	O	O	O	O	O	O	O	O
225696	C	T	12																				O	O	O	O	O	O	O	O	O	O	O	O
225708	A	G	12																				O	O	O	O	O	O	O	O	O	O	O	O
225795	G	A	12																				O	O	O	O	O	O	O	O	O	O	O	O
225807	G	A	12																				O	O	O	O	O	O	O	O	O	O	O	O
225852	C	T	12																				O	O	O	O	O	O	O	O	O	O	O	O
225861	A	G	12																				O	O	O	O	O	O	O	O	O	O	O	O
225867	C	T	12																				O	O	O	O	O	O	O	O	O	O	O	O
226005	T	C	12																				O	O	O	O	O	O	O	O	O	O	O	O
226016	T	C	12																				O	O	O	O	O	O	O	O	O	O	O	O
226018	C	T	12																				O	O	O	O	O	O	O	O	O	O	O	O
226244	G	A	12																				O	O	O	O	O	O	O	O	O	O	O	O
226325	A	G	12																				O	O	O	O	O	O	O	O	O	O	O	O
226328	G	A	12																				O	O	O	O	O	O	O	O	O	O	O	O
226358	T	A	12																				O	O	O	O	O	O	O	O	O	O	O	O
226553	A	G	12																				O	O	O	O	O	O	O	O	O	O	O	O
226574	T	C	12																				O	O	O	O	O	O	O	O	O	O	O	O
226586	T	C	12																				O	O	O	O	O	O	O	O	O	O	O	O
226613	T	C	12																				O	O	O	O	O	O	O	O	O	O	O	O
226688	A	G	12																				O	O	O	O	O	O	O	O	O	O	O	O
226826	T	G	12																				O	O	O	O	O	O	O	O	O	O	O	O
226859	C	A	12																				O	O	O	O	O	O	O	O	O	O	O	O
226862	A	G	12																				O	O	O	O	O	O	O	O	O	O	O	O
226927	G	A	12																				O	O	O	O	O	O	O	O	O	O	O	O
227004	G	A	12																				O	O	O	O	O	O	O	O	O	O	O	O
227063	G	A	12																				O	O	O	O	O	O	O	O	O	O	O	O
227116	C	T	12																				O	O	O	O	O	O	O	O	O	O	O	O
227315	A	T	12																				O	O	O	O	O	O	O	O	O	O	O	O
227448	G	C	12																				O	O	O	O	O	O	O	O	O	O	O	O
227810	A	G	12																				O	O	O	O	O	O	O	O	O	O	O	O
227923	T	C	12																				O	O	O	O	O	O	O	O	O	O	O	O
227941	A	T	12																				O	O	O	O	O	O	O	O	O	O	O	O
227952	T	A	12																				O	O	O	O	O	O	O	O	O	O	O	O
227963	C	T	12																				O	O	O	O	O	O	O	O	O	O	O	O
228001	G	A	12																				O	O	O	O	O	O	O	O	O	O	O	O
228093	T	C	12																				O	O	O	O	O	O	O	O	O	O	O	O
228314	A	G	12																				O	O	O	O	O	O	O	O	O	O	O	O
228470	G	A	12																				O	O	O	O	O	O	O	O	O	O	O	O
228626	C	T	12																				O	O	O	O	O	O	O	O	O	O	O	O
228749	A	G	12																				O	O	O	O	O	O	O	O	O	O	O	O
228786	A	G	12																				O	O	O	O	O	O	O	O	O	O	O	O
228812	T	C	12																				O	O	O	O	O	O	O	O	O	O	O	O
228821	A	G	12																				O	O	O	O	O	O	O	O	O	O	O	O
230153	G	A	12																				O	O	O	O	O	O	O	O	O	O	O	O
230202	A	G	12																				O	O	O	O	O	O	O	O	O	O	O	O
230457	C	T	12																				O	O	O	O	O	O	O	O	O	O	O	O
230469	T	C	12																				O	O	O	O	O	O	O	O	O	O	O	O
230581	A	G	12																				O	O	O	O	O	O	O	O	O	O	O	O
230625	T	C	12																				O	O	O	O	O	O	O	O	O	O	O	O
230673	T	C	12																				O	O	O	O	O	O	O	O	O	O	O	O
231021	A	G	12																				O	O	O	O	O	O	O	O	O	O	O	O
231268	T	C	12																				O	O	O	O	O	O	O	O	O	O	O	O
231276	A	G	12																				O	O	O	O	O	O	O	O	O	O	O	O
231443	C	T	12																				O	O	O	O	O	O	O	O	O	O	O	O
231569	A	G	12																				O	O	O	O	O	O	O	O	O	O	O	O
231792	T	C	12																				O	O	O	O	O	O	O	O	O	O	O	O
231894	C	T	12																				O	O	O	O	O	O	O	O	O	O	O	O
231937	A	G	12																				O	O	O	O	O	O	O	O	O	O	O	O
232356	G	A	12																				O	O	O	O	O	O	O	O	O	O	O	O
232371	A	G	12																				O	O	O	O	O	O	O	O	O	O	O	O
232540	G	C	12																				O	O	O	O	O	O	O	O	O	O	O	O
232583	G	A	12																				O	O	O	O	O	O	O	O	O	O	O	O
232584	A	G	12																				O	O	O	O	O	O	O	O	O	O	O	O
232639	C	T	12																				O	O	O	O	O	O	O	O	O	O	O	O
232671	C	T	12																				O	O	O	O	O	O	O	O	O	O	O	O
232863	T	C	12																				O	O	O	O	O	O	O	O	O	O	O	O
232876	A	G	12																				O	O	O	O	O	O	O	O	O	O	O	O
233172	A	G	12																				O	O	O	O	O	O	O	O	O	O	O	O
233288	C	T	12																				O	O	O	O	O	O	O	O	O	O	O	O
233508	C	T	12																				O	O	O	O	O	O	O	O	O	O	O	O
233889	G	A	12																				O	O	O	O	O	O	O	O	O	O	O	O
234146	A	G	12																				O	O	O	O	O	O	O	O	O	O	O	O
234389	C	T	12																				O	O	O	O	O	O	O	O	O	O	O	O
234920	T	C	12																				O	O	O	O	O	O	O	O	O	O	O	O
235187	G	A	12																				O	O	O	O	O	O	O	O	O	O	O	O
235205	A	G	12																				O	O	O	O	O	O	O	O	O	O	O	O
235262	G	T	12																				O	O	O	O	O	O	O	O	O	O	O	O
235373	G	A	12																				O	O	O	O	O	O	O	O	O	O	O	O
235587	T	C	12																				O	O	O	O	O	O	O	O	O	O	O	O
235623	C	A	12																				O	O	O	O	O	O	O	O	O	O	O	O
235649	A	C	12																				O	O	O	O	O	O	O	O	O	O	O	O
235983	T	C	12																				O	O	O	O	O	O	O	O	O	O	O	O
236037	T	C	12																				O	O	O	O	O	O	O	O	O	O	O	O
236151	T	C	12																				O	O	O	O	O	O	O	O	O	O	O	O
236196	C	T	12																				O	O	O	O	O	O	O	O	O	O	O	O
236431	G	A	12																				O	O	O	O	O	O	O	O	O	O	O	O
236442	C	T	12																				O	O	O	O	O	O	O	O	O	O	O	O
236445	T	A	12																				O	O	O	O	O	O	O	O	O	O	O	O
236466	A	G	12																				O	O	O	O	O	O	O	O	O	O	O	O
237127	T	C	12																				O	O	O	O	O	O	O	O	O	O	O	O
237243	C	A	12																				O	O	O	O	O	O	O	O	O	O	O	O
237453	C	T	12																				O	O	O	O	O	O	O	O	O	O	O	O
237501	T	C	12																				O	O	O	O	O	O	O	O	O	O	O	O
237546	C	T	12																				O	O	O	O	O	O	O	O	O	O	O	O
237717	T	G	12																				O	O	O	O	O	O	O	O	O	O	O	O
237894	G	A	12																				O	O	O	O	O	O	O	O	O	O	O	O
237897	C	G	12																				O	O	O	O	O	O	O	O	O	O	O	O
237990	C	T	12																				O	O	O	O	O	O	O	O	O	O	O	O
238105	C	T	12																				O	O	O	O	O	O	O	O	O	O	O	O
238141	G	T	12																				O	O	O	O	O	O	O	O	O	O	O	O
238146	T	C	12																				O	O	O	O	O	O	O	O	O	O	O	O
238221	T	C	12																				O	O	O	O	O	O	O	O	O	O	O	O
238254	T	C	12																				O	O	O	O	O	O	O	O	O	O	O	O
238355	G	A	12																				O	O	O	O	O	O	O	O	O	O	O	O
238432	T	C	12																				O	O	O	O	O	O	O	O	O	O	O	O
238459	C	T	12																				O	O	O	O	O	O	O	O	O	O	O	O
238582	G	A	12																				O	O	O	O	O	O	O	O	O	O	O	O
238704	T	C	12																				O	O	O	O	O	O	O	O	O	O	O	O
238972	A	G	12																				O	O	O	O	O	O	O	O	O	O	O	O
238976	C	T	12																				O	O	O	O	O	O	O	O	O	O	O	O
239018	G	T	12																				O	O	O	O	O	O	O	O	O	O	O	O
239093	G	T	12																				O	O	O	O	O	O	O	O	O	O	O	O
239186	C	T	12																				O	O	O	O	O	O	O	O	O	O	O	O
239231	G	A	12																				O	O	O	O	O	O	O	O	O	O	O	O
239246	T	C	12																				O	O	O	O	O	O	O	O	O	O	O	O
239268	G	A	12																				O	O	O	O	O	O	O	O	O	O	O	O
239318	G	A	12																				O	O	O	O	O	O	O	O	O	O	O	O
239327	C	T	12																				O	O	O	O	O	O	O	O	O	O	O	O
239471	C	T	12																				O	O	O	O	O	O	O	O	O	O	O	O
239591	T	C	12																				O	O	O	O	O	O	O	O	O	O	O	O
239678	T	G	12																				O	O	O	O	O	O	O	O	O	O	O	O
239846	C	T	12																				O	O	O	O	O	O	O	O	O	O	O	O
239849	C	G	12																				O	O	O	O	O	O	O	O	O	O	O	O
240045	T	C	12																				O	O	O	O	O	O	O	O	O	O	O	O
240152	G	A	12																				O	O	O	O	O	O	O	O	O	O	O	O
240233	T	C	12																				O	O	O	O	O	O	O	O	O	O	O	O
240446	C	T	12																				O	O	O	O	O	O	O	O	O	O	O	O
240479	A	G	12																				O	O	O	O	O	O	O	O	O	O	O	O
240485	T	C	12																				O	O	O	O	O	O	O	O	O	O	O	O
240524	C	T	12																				O	O	O	O	O	O	O	O	O	O	O	O
240544	A	G	12																				O	O	O	O	O	O	O	O	O	O	O	O
240653	A	G	12																				O	O	O	O	O	O	O	O	O	O	O	O
240920	A	G	12																				O	O	O	O	O	O	O	O	O	O	O	O
240950	C	T	12																				O	O	O	O	O	O	O	O	O	O	O	O
241066	T	C	12																				O	O	O	O	O	O	O	O	O	O	O	O
241070	T	C	12																				O	O	O	O	O	O	O	O	O	O	O	O
241121	A	G	12																				O	O	O	O	O	O	O	O	O	O	O	O
241175	A	G	12																				O	O	O	O	O	O	O	O	O	O	O	O
241234	T	A	12																				O	O	O	O	O	O	O	O	O	O	O	O
241379	G	A	12																				O	O	O	O	O	O	O	O	O	O	O	O
241388	T	C	12																				O	O	O	O	O	O	O	O	O	O	O	O
241406	G	A	12																				O	O	O	O	O	O	O	O	O	O	O	O
241751	A	G	12																				O	O	O	O	O	O	O	O	O	O	O	O
241838	T	C	12																				O	O	O	O	O	O	O	O	O	O	O	O
241982	C	T	12																				O	O	O	O	O	O	O	O	O	O	O	O
242207	T	C	12																				O	O	O	O	O	O	O	O	O	O	O	O
242213	G	A	12																				O	O	O	O	O	O	O	O	O	O	O	O
242402	A	G	12																				O	O	O	O	O	O	O	O	O	O	O	O
242463	C	T	12																				O	O	O	O	O	O	O	O	O	O	O	O
242482	T	A	12																				O	O	O	O	O	O	O	O	O	O	O	O
242494	C	T	12																				O	O	O	O	O	O	O	O	O	O	O	O
242695	G	A	12																				O	O	O	O	O	O	O	O	O	O	O	O
242787	A	C	12																				O	O	O	O	O	O	O	O	O	O	O	O
243024	C	T	12																				O	O	O	O	O	O	O	O	O	O	O	O
243096	C	T	12																				O	O	O	O	O	O	O	O	O	O	O	O
243235	C	T	12																				O	O	O	O	O	O	O	O	O	O	O	O
243250	T	C	12																				O	O	O	O	O	O	O	O	O	O	O	O
243382	T	C	12																				O	O	O	O	O	O	O	O	O	O	O	O
243549	G	A	12																				O	O	O	O	O	O	O	O	O	O	O	O
243588	C	G	12																				O	O	O	O	O	O	O	O	O	O	O	O
243609	C	T	12																				O	O	O	O	O	O	O	O	O	O	O	O
243618	T	C	12																				O	O	O	O	O	O	O	O	O	O	O	O
243639	T	C	12																				O	O	O	O	O	O	O	O	O	O	O	O
243758	A	C	12																				O	O	O	O	O	O	O	O	O	O	O	O
244062	T	C	12																				O	O	O	O	O	O	O	O	O	O	O	O
244063	T	C	12																				O	O	O	O	O	O	O	O	O	O	O	O
244182	G	T	12																				O	O	O	O	O	O	O	O	O	O	O	O
244200	C	T	12																				O	O	O	O	O	O	O	O	O	O	O	O
244218	A	G	12																				O	O	O	O	O	O	O	O	O	O	O	O
244236	G	A	12																				O	O	O	O	O	O	O	O	O	O	O	O
244539	G	T	12																				O	O	O	O	O	O	O	O	O	O	O	O
244673	T	C	12																				O	O	O	O	O	O	O	O	O	O	O	O
244966	T	A	12																				O	O	O	O	O	O	O	O	O	O	O	O
245002	G	A	12																				O	O	O	O	O	O	O	O	O	O	O	O
245011	C	G	12																				O	O	O	O	O	O	O	O	O	O	O	O
245092	T	C	12																				O	O	O	O	O	O	O	O	O	O	O	O
245098	G	A	12																				O	O	O	O	O	O	O	O	O	O	O	O
245356	T	C	12																				O	O	O	O	O	O	O	O	O	O	O	O
245659	A	G	12																				O	O	O	O	O	O	O	O	O	O	O	O
245668	G	A	12																				O	O	O	O	O	O	O	O	O	O	O	O
245719	T	C	12																				O	O	O	O	O	O	O	O	O	O	O	O
245788	C	A	12																				O	O	O	O	O	O	O	O	O	O	O	O
245923	C	T	12																				O	O	O	O	O	O	O	O	O	O	O	O
246487	C	A	12																				O	O	O	O	O	O	O	O	O	O	O	O
246562	G	A	12																				O	O	O	O	O	O	O	O	O	O	O	O
246898	A	G	12																				O	O	O	O	O	O	O	O	O	O	O	O
247168	A	G	12																				O	O	O	O	O	O	O	O	O	O	O	O
253756	G	C	12																				O	O	O	O	O	O	O	O	O	O	O	O
253825	G	A	12																				O	O	O	O	O	O	O	O	O	O	O	O
254395	T	C	12																				O	O	O	O	O	O	O	O	O	O	O	O
254521	T	C	12																				O	O	O	O	O	O	O	O	O	O	O	O
254550	A	T	12																				O	O	O	O	O	O	O	O	O	O	O	O
254634	T	C	12																				O	O	O	O	O	O	O	O	O	O	O	O
254944	C	T	12																				O	O	O	O	O	O	O	O	O	O	O	O
255007	G	A	12																				O	O	O	O	O	O	O	O	O	O	O	O
255070	C	G	12																				O	O	O	O	O	O	O	O	O	O	O	O
255090	C	T	12																				O	O	O	O	O	O	O	O	O	O	O	O
255172	C	T	12																				O	O	O	O	O	O	O	O	O	O	O	O
255262	T	C	12																				O	O	O	O	O	O	O	O	O	O	O	O
255469	A	T	12																				O	O	O	O	O	O	O	O	O	O	O	O
255515	C	A	12																				O	O	O	O	O	O	O	O	O	O	O	O
255583	T	C	12																				O	O	O	O	O	O	O	O	O	O	O	O
255592	A	G	12																				O	O	O	O	O	O	O	O	O	O	O	O
255675	T	C	12																				O	O	O	O	O	O	O	O	O	O	O	O
255725	T	C	12																				O	O	O	O	O	O	O	O	O	O	O	O
255774	C	T	12																				O	O	O	O	O	O	O	O	O	O	O	O
255811	T	A	12																				O	O	O	O	O	O	O	O	O	O	O	O
255845	G	A	12																				O	O	O	O	O	O	O	O	O	O	O	O
255882	G	A	12																				O	O	O	O	O	O	O	O	O	O	O	O
255883	C	G	12																				O	O	O	O	O	O	O	O	O	O	O	O
255903	C	T	12																				O	O	O	O	O	O	O	O	O	O	O	O
255949	C	T	12																				O	O	O	O	O	O	O	O	O	O	O	O
255996	C	T	12																				O	O	O	O	O	O	O	O	O	O	O	O
256103	C	G	12																				O	O	O	O	O	O	O	O	O	O	O	O
256163	T	C	12																				O	O	O	O	O	O	O	O	O	O	O	O
256347	A	G	12																				O	O	O	O	O	O	O	O	O	O	O	O
256440	T	G	12																				O	O	O	O	O	O	O	O	O	O	O	O
257013	A	G	12																				O	O	O	O	O	O	O	O	O	O	O	O
257043	C	T	12																				O	O	O	O	O	O	O	O	O	O	O	O
257088	T	G	12																				O	O	O	O	O	O	O	O	O	O	O	O
257133	T	C	12																				O	O	O	O	O	O	O	O	O	O	O	O
257389	G	A	12																				O	O	O	O	O	O	O	O	O	O	O	O
258276	A	G	12																				O	O	O	O	O	O	O	O	O	O	O	O
258279	C	T	12																				O	O	O	O	O	O	O	O	O	O	O	O
258463	C	T	12																				O	O	O	O	O	O	O	O	O	O	O	O
258501	A	G	12																				O	O	O	O	O	O	O	O	O	O	O	O
258666	A	G	12																				O	O	O	O	O	O	O	O	O	O	O	O
259011	C	T	12																				O	O	O	O	O	O	O	O	O	O	O	O
259018	T	C	12																				O	O	O	O	O	O	O	O	O	O	O	O
259038	G	A	12																				O	O	O	O	O	O	O	O	O	O	O	O
259121	C	G	12																				O	O	O	O	O	O	O	O	O	O	O	O
259192	A	G	12																				O	O	O	O	O	O	O	O	O	O	O	O
259294	T	C	12																				O	O	O	O	O	O	O	O	O	O	O	O
259312	G	A	12																				O	O	O	O	O	O	O	O	O	O	O	O
259360	A	G	12																				O	O	O	O	O	O	O	O	O	O	O	O
259495	G	A	12																				O	O	O	O	O	O	O	O	O	O	O	O
259534	G	A	12																				O	O	O	O	O	O	O	O	O	O	O	O
259630	A	G	12																				O	O	O	O	O	O	O	O	O	O	O	O
259645	G	A	12																				O	O	O	O	O	O	O	O	O	O	O	O
263376	A	T	12																				O	O	O	O	O	O	O	O	O	O	O	O
275858	T	G	12																				O	O	O	O	O	O	O	O	O	O	O	O
282170	G	A	12																				O	O	O	O	O	O	O	O	O	O	O	O
283669	G	A	12																				O	O	O	O	O	O	O	O	O	O	O	O
299470	G	A	12																				O	O	O	O	O	O	O	O	O	O	O	O
301733	T	C	12																				O	O	O	O	O	O	O	O	O	O	O	O
301900	C	T	12																				O	O	O	O	O	O	O	O	O	O	O	O
302054	A	C	12																				O	O	O	O	O	O	O	O	O	O	O	O
302154	T	C	12																				O	O	O	O	O	O	O	O	O	O	O	O
302610	G	A	12																				O	O	O	O	O	O	O	O	O	O	O	O
302660	A	G	12																				O	O	O	O	O	O	O	O	O	O	O	O
303051	G	T	12																				O	O	O	O	O	O	O	O	O	O	O	O
303067	C	T	12																				O	O	O	O	O	O	O	O	O	O	O	O
303114	G	A	12																				O	O	O	O	O	O	O	O	O	O	O	O
303143	A	G	12																				O	O	O	O	O	O	O	O	O	O	O	O
303234	G	T	12																				O	O	O	O	O	O	O	O	O	O	O	O
303294	C	A	12																				O	O	O	O	O	O	O	O	O	O	O	O
303429	A	G	12																				O	O	O	O	O	O	O	O	O	O	O	O
303498	C	T	12																				O	O	O	O	O	O	O	O	O	O	O	O
303621	A	G	12																				O	O	O	O	O	O	O	O	O	O	O	O
303723	C	T	12																				O	O	O	O	O	O	O	O	O	O	O	O
303726	A	G	12																				O	O	O	O	O	O	O	O	O	O	O	O
303834	G	A	12																				O	O	O	O	O	O	O	O	O	O	O	O
303861	T	G	12																				O	O	O	O	O	O	O	O	O	O	O	O
303867	G	T	12																				O	O	O	O	O	O	O	O	O	O	O	O
304262	T	C	12																				O	O	O	O	O	O	O	O	O	O	O	O
304340	C	T	12																				O	O	O	O	O	O	O	O	O	O	O	O
304355	T	C	12																				O	O	O	O	O	O	O	O	O	O	O	O
304388	C	T	12																				O	O	O	O	O	O	O	O	O	O	O	O
304490	G	A	12																				O	O	O	O	O	O	O	O	O	O	O	O
304608	C	T	12																				O	O	O	O	O	O	O	O	O	O	O	O
304700	A	G	12																				O	O	O	O	O	O	O	O	O	O	O	O
304790	A	T	12																				O	O	O	O	O	O	O	O	O	O	O	O
304895	T	A	12																				O	O	O	O	O	O	O	O	O	O	O	O
305089	C	T	12																				O	O	O	O	O	O	O	O	O	O	O	O
305173	T	C	12																				O	O	O	O	O	O	O	O	O	O	O	O
305266	A	G	12																				O	O	O	O	O	O	O	O	O	O	O	O
305368	T	C	12																				O	O	O	O	O	O	O	O	O	O	O	O
305585	T	C	12																				O	O	O	O	O	O	O	O	O	O	O	O
305599	T	G	12																				O	O	O	O	O	O	O	O	O	O	O	O
305638	G	C	12																				O	O	O	O	O	O	O	O	O	O	O	O
305650	G	A	12																				O	O	O	O	O	O	O	O	O	O	O	O
305673	G	A	12																				O	O	O	O	O	O	O	O	O	O	O	O
305674	T	C	12																				O	O	O	O	O	O	O	O	O	O	O	O
305780	C	T	12																				O	O	O	O	O	O	O	O	O	O	O	O
305983	C	T	12																				O	O	O	O	O	O	O	O	O	O	O	O
306074	T	C	12																				O	O	O	O	O	O	O	O	O	O	O	O
306103	T	C	12																				O	O	O	O	O	O	O	O	O	O	O	O
306422	C	T	12																				O	O	O	O	O	O	O	O	O	O	O	O
306486	C	T	12																				O	O	O	O	O	O	O	O	O	O	O	O
306534	T	C	12																				O	O	O	O	O	O	O	O	O	O	O	O
306695	G	T	12																				O	O	O	O	O	O	O	O	O	O	O	O
306698	T	C	12																				O	O	O	O	O	O	O	O	O	O	O	O
306848	T	C	12																				O	O	O	O	O	O	O	O	O	O	O	O
306890	A	C	12																				O	O	O	O	O	O	O	O	O	O	O	O
306899	C	T	12																				O	O	O	O	O	O	O	O	O	O	O	O
306902	T	C	12																				O	O	O	O	O	O	O	O	O	O	O	O
307293	G	A	12																				O	O	O	O	O	O	O	O	O	O	O	O
307302	T	C	12																				O	O	O	O	O	O	O	O	O	O	O	O
307356	A	G	12																				O	O	O	O	O	O	O	O	O	O	O	O
307389	A	G	12																				O	O	O	O	O	O	O	O	O	O	O	O
307425	T	C	12																				O	O	O	O	O	O	O	O	O	O	O	O
307449	C	T	12																				O	O	O	O	O	O	O	O	O	O	O	O
307512	G	A	12																				O	O	O	O	O	O	O	O	O	O	O	O
307671	A	G	12																				O	O	O	O	O	O	O	O	O	O	O	O
307791	C	G	12																				O	O	O	O	O	O	O	O	O	O	O	O
308130	A	T	12																				O	O	O	O	O	O	O	O	O	O	O	O
308963	T	C	12																				O	O	O	O	O	O	O	O	O	O	O	O
309206	T	C	12																				O	O	O	O	O	O	O	O	O	O	O	O
309932	T	C	12																				O	O	O	O	O	O	O	O	O	O	O	O
310319	C	T	12																				O	O	O	O	O	O	O	O	O	O	O	O
310472	T	C	12																				O	O	O	O	O	O	O	O	O	O	O	O
310582	G	A	12																				O	O	O	O	O	O	O	O	O	O	O	O
310714	G	T	12																				O	O	O	O	O	O	O	O	O	O	O	O
310759	T	C	12																				O	O	O	O	O	O	O	O	O	O	O	O
310764	T	C	12																				O	O	O	O	O	O	O	O	O	O	O	O
311020	C	T	12																				O	O	O	O	O	O	O	O	O	O	O	O
311052	A	G	12																				O	O	O	O	O	O	O	O	O	O	O	O
311091	T	C	12																				O	O	O	O	O	O	O	O	O	O	O	O
311373	T	C	12																				O	O	O	O	O	O	O	O	O	O	O	O
311421	G	C	12																				O	O	O	O	O	O	O	O	O	O	O	O
311460	G	A	12																				O	O	O	O	O	O	O	O	O	O	O	O
311463	C	G	12																				O	O	O	O	O	O	O	O	O	O	O	O
311761	C	T	12																				O	O	O	O	O	O	O	O	O	O	O	O
311800	A	G	12																				O	O	O	O	O	O	O	O	O	O	O	O
311803	A	G	12																				O	O	O	O	O	O	O	O	O	O	O	O
311842	C	T	12																				O	O	O	O	O	O	O	O	O	O	O	O
311854	G	T	12																				O	O	O	O	O	O	O	O	O	O	O	O
311917	A	G	12																				O	O	O	O	O	O	O	O	O	O	O	O
311956	A	G	12																				O	O	O	O	O	O	O	O	O	O	O	O
312049	T	C	12																				O	O	O	O	O	O	O	O	O	O	O	O
312232	T	C	12																				O	O	O	O	O	O	O	O	O	O	O	O
312286	A	G	12																				O	O	O	O	O	O	O	O	O	O	O	O
312292	A	T	12																				O	O	O	O	O	O	O	O	O	O	O	O
312300	G	A	12																				O	O	O	O	O	O	O	O	O	O	O	O
312343	A	C	12																				O	O	O	O	O	O	O	O	O	O	O	O
312389	C	T	12																				O	O	O	O	O	O	O	O	O	O	O	O
312400	T	C	12																				O	O	O	O	O	O	O	O	O	O	O	O
312535	A	G	12																				O	O	O	O	O	O	O	O	O	O	O	O
312615	C	T	12																				O	O	O	O	O	O	O	O	O	O	O	O
312662	A	G	12																				O	O	O	O	O	O	O	O	O	O	O	O
312853	T	C	12																				O	O	O	O	O	O	O	O	O	O	O	O
312932	A	G	12																				O	O	O	O	O	O	O	O	O	O	O	O
312935	G	A	12																				O	O	O	O	O	O	O	O	O	O	O	O
312945	C	A	12																				O	O	O	O	O	O	O	O	O	O	O	O
312954	G	C	12																				O	O	O	O	O	O	O	O	O	O	O	O
313002	C	T	12																				O	O	O	O	O	O	O	O	O	O	O	O
313029	A	G	12																				O	O	O	O	O	O	O	O	O	O	O	O
313275	T	C	12																				O	O	O	O	O	O	O	O	O	O	O	O
313860	G	T	12																				O	O	O	O	O	O	O	O	O	O	O	O
313911	C	T	12																				O	O	O	O	O	O	O	O	O	O	O	O
313926	C	T	12																				O	O	O	O	O	O	O	O	O	O	O	O
314010	G	A	12																				O	O	O	O	O	O	O	O	O	O	O	O
314034	G	C	12																				O	O	O	O	O	O	O	O	O	O	O	O
314037	C	G	12																				O	O	O	O	O	O	O	O	O	O	O	O
314109	C	G	12																				O	O	O	O	O	O	O	O	O	O	O	O
314211	T	C	12																				O	O	O	O	O	O	O	O	O	O	O	O
314232	T	G	12																				O	O	O	O	O	O	O	O	O	O	O	O
314361	C	T	12																				O	O	O	O	O	O	O	O	O	O	O	O
314443	G	A	12																				O	O	O	O	O	O	O	O	O	O	O	O
314597	A	C	12																				O	O	O	O	O	O	O	O	O	O	O	O
314622	T	C	12																				O	O	O	O	O	O	O	O	O	O	O	O
314637	A	G	12																				O	O	O	O	O	O	O	O	O	O	O	O
314646	C	G	12																				O	O	O	O	O	O	O	O	O	O	O	O
314666	T	C	12																				O	O	O	O	O	O	O	O	O	O	O	O
314739	C	T	12																				O	O	O	O	O	O	O	O	O	O	O	O
314757	A	G	12																				O	O	O	O	O	O	O	O	O	O	O	O
314841	T	C	12																				O	O	O	O	O	O	O	O	O	O	O	O
315087	C	T	12																				O	O	O	O	O	O	O	O	O	O	O	O
315348	C	T	12																				O	O	O	O	O	O	O	O	O	O	O	O
315396	C	G	12																				O	O	O	O	O	O	O	O	O	O	O	O
315417	T	C	12																				O	O	O	O	O	O	O	O	O	O	O	O
315465	C	T	12																				O	O	O	O	O	O	O	O	O	O	O	O
315468	T	C	12																				O	O	O	O	O	O	O	O	O	O	O	O
315480	G	A	12																				O	O	O	O	O	O	O	O	O	O	O	O
315564	T	C	12																				O	O	O	O	O	O	O	O	O	O	O	O
315579	T	G	12																				O	O	O	O	O	O	O	O	O	O	O	O
315582	C	T	12																				O	O	O	O	O	O	O	O	O	O	O	O
315855	T	C	12																				O	O	O	O	O	O	O	O	O	O	O	O
316080	C	A	12																				O	O	O	O	O	O	O	O	O	O	O	O
316086	C	T	12																				O	O	O	O	O	O	O	O	O	O	O	O
316098	T	C	12																				O	O	O	O	O	O	O	O	O	O	O	O
316191	G	A	12																				O	O	O	O	O	O	O	O	O	O	O	O
316197	A	G	12																				O	O	O	O	O	O	O	O	O	O	O	O
317111	T	C	12																				O	O	O	O	O	O	O	O	O	O	O	O
317228	T	C	12																				O	O	O	O	O	O	O	O	O	O	O	O
321071	A	G	12																				O	O	O	O	O	O	O	O	O	O	O	O
321074	G	C	12																				O	O	O	O	O	O	O	O	O	O	O	O
321134	A	G	12																				O	O	O	O	O	O	O	O	O	O	O	O
321205	G	A	12																				O	O	O	O	O	O	O	O	O	O	O	O
321206	C	T	12																				O	O	O	O	O	O	O	O	O	O	O	O
321235	C	A	12																				O	O	O	O	O	O	O	O	O	O	O	O
321548	C	T	12																				O	O	O	O	O	O	O	O	O	O	O	O
321836	T	C	12																				O	O	O	O	O	O	O	O	O	O	O	O
321908	T	C	12																				O	O	O	O	O	O	O	O	O	O	O	O
321923	G	A	12																				O	O	O	O	O	O	O	O	O	O	O	O
321929	T	C	12																				O	O	O	O	O	O	O	O	O	O	O	O
321942	T	A	12																				O	O	O	O	O	O	O	O	O	O	O	O
321962	G	C	12																				O	O	O	O	O	O	O	O	O	O	O	O
322001	A	T	12																				O	O	O	O	O	O	O	O	O	O	O	O
322155	T	C	12																				O	O	O	O	O	O	O	O	O	O	O	O
322253	G	T	12																				O	O	O	O	O	O	O	O	O	O	O	O
322298	G	A	12																				O	O	O	O	O	O	O	O	O	O	O	O
322355	A	C	12																				O	O	O	O	O	O	O	O	O	O	O	O
322559	G	A	12																				O	O	O	O	O	O	O	O	O	O	O	O
322562	C	G	12																				O	O	O	O	O	O	O	O	O	O	O	O
322604	T	G	12																				O	O	O	O	O	O	O	O	O	O	O	O
322649	A	C	12																				O	O	O	O	O	O	O	O	O	O	O	O
322673	T	C	12																				O	O	O	O	O	O	O	O	O	O	O	O
322703	T	C	12																				O	O	O	O	O	O	O	O	O	O	O	O
323108	C	T	12																				O	O	O	O	O	O	O	O	O	O	O	O
323831	T	C	12																				O	O	O	O	O	O	O	O	O	O	O	O
323840	C	T	12																				O	O	O	O	O	O	O	O	O	O	O	O
323867	A	G	12																				O	O	O	O	O	O	O	O	O	O	O	O
324251	G	A	12																				O	O	O	O	O	O	O	O	O	O	O	O
324314	C	T	12																				O	O	O	O	O	O	O	O	O	O	O	O
324380	C	T	12																				O	O	O	O	O	O	O	O	O	O	O	O
324449	A	G	12																				O	O	O	O	O	O	O	O	O	O	O	O
324904	G	T	12																				O	O	O	O	O	O	O	O	O	O	O	O
324919	T	C	12																				O	O	O	O	O	O	O	O	O	O	O	O
324925	T	C	12																				O	O	O	O	O	O	O	O	O	O	O	O
324964	T	C	12																				O	O	O	O	O	O	O	O	O	O	O	O
324970	A	G	12																				O	O	O	O	O	O	O	O	O	O	O	O
324976	T	A	12																				O	O	O	O	O	O	O	O	O	O	O	O
325141	T	C	12																				O	O	O	O	O	O	O	O	O	O	O	O
325286	C	T	12																				O	O	O	O	O	O	O	O	O	O	O	O
325420	C	T	12																				O	O	O	O	O	O	O	O	O	O	O	O
325435	C	T	12																				O	O	O	O	O	O	O	O	O	O	O	O
325445	T	C	12																				O	O	O	O	O	O	O	O	O	O	O	O
325471	C	T	12																				O	O	O	O	O	O	O	O	O	O	O	O
325483	A	G	12																				O	O	O	O	O	O	O	O	O	O	O	O
325501	T	C	12																				O	O	O	O	O	O	O	O	O	O	O	O
325528	A	G	12																				O	O	O	O	O	O	O	O	O	O	O	O
325531	T	C	12																				O	O	O	O	O	O	O	O	O	O	O	O
325588	C	T	12																				O	O	O	O	O	O	O	O	O	O	O	O
325633	G	A	12																				O	O	O	O	O	O	O	O	O	O	O	O
325651	C	T	12																				O	O	O	O	O	O	O	O	O	O	O	O
325735	G	T	12																				O	O	O	O	O	O	O	O	O	O	O	O
325876	C	T	12																				O	O	O	O	O	O	O	O	O	O	O	O
325894	T	C	12																				O	O	O	O	O	O	O	O	O	O	O	O
325945	T	G	12																				O	O	O	O	O	O	O	O	O	O	O	O
325980	T	C	12																				O	O	O	O	O	O	O	O	O	O	O	O
326638	T	C	12																				O	O	O	O	O	O	O	O	O	O	O	O
326722	C	T	12																				O	O	O	O	O	O	O	O	O	O	O	O
327145	T	C	12																				O	O	O	O	O	O	O	O	O	O	O	O
327456	G	A	12																				O	O	O	O	O	O	O	O	O	O	O	O
327527	A	G	12																				O	O	O	O	O	O	O	O	O	O	O	O
327939	T	C	12																				O	O	O	O	O	O	O	O	O	O	O	O
327981	A	G	12																				O	O	O	O	O	O	O	O	O	O	O	O
328419	T	C	12																				O	O	O	O	O	O	O	O	O	O	O	O
328519	G	A	12																				O	O	O	O	O	O	O	O	O	O	O	O
328677	T	G	12																				O	O	O	O	O	O	O	O	O	O	O	O
328743	A	C	12																				O	O	O	O	O	O	O	O	O	O	O	O
328995	T	C	12																				O	O	O	O	O	O	O	O	O	O	O	O
329001	T	C	12																				O	O	O	O	O	O	O	O	O	O	O	O
329151	T	C	12																				O	O	O	O	O	O	O	O	O	O	O	O
329208	G	A	12																				O	O	O	O	O	O	O	O	O	O	O	O
329694	T	C	12																				O	O	O	O	O	O	O	O	O	O	O	O
329775	T	C	12																				O	O	O	O	O	O	O	O	O	O	O	O
329949	C	T	12																				O	O	O	O	O	O	O	O	O	O	O	O
330098	T	C	12																				O	O	O	O	O	O	O	O	O	O	O	O
330200	A	C	12																				O	O	O	O	O	O	O	O	O	O	O	O
330515	G	A	12																				O	O	O	O	O	O	O	O	O	O	O	O
330617	G	A	12																				O	O	O	O	O	O	O	O	O	O	O	O
330656	A	G	12																				O	O	O	O	O	O	O	O	O	O	O	O
330917	G	A	12																				O	O	O	O	O	O	O	O	O	O	O	O
330930	C	A	12																				O	O	O	O	O	O	O	O	O	O	O	O
331253	A	G	12																				O	O	O	O	O	O	O	O	O	O	O	O
331613	T	C	12																				O	O	O	O	O	O	O	O	O	O	O	O
331646	T	C	12																				O	O	O	O	O	O	O	O	O	O	O	O
332317	C	T	12																				O	O	O	O	O	O	O	O	O	O	O	O
332440	C	T	12																				O	O	O	O	O	O	O	O	O	O	O	O
332630	T	G	12																				O	O	O	O	O	O	O	O	O	O	O	O
332710	T	G	12																				O	O	O	O	O	O	O	O	O	O	O	O
332881	A	G	12																				O	O	O	O	O	O	O	O	O	O	O	O
333028	T	C	12																				O	O	O	O	O	O	O	O	O	O	O	O
333061	C	A	12																				O	O	O	O	O	O	O	O	O	O	O	O
333534	T	C	12																				O	O	O	O	O	O	O	O	O	O	O	O
333923	A	T	12																				O	O	O	O	O	O	O	O	O	O	O	O
333959	T	C	12																				O	O	O	O	O	O	O	O	O	O	O	O
334205	T	C	12																				O	O	O	O	O	O	O	O	O	O	O	O
334394	G	C	12																				O	O	O	O	O	O	O	O	O	O	O	O
334631	G	T	12																				O	O	O	O	O	O	O	O	O	O	O	O
334887	G	A	12																				O	O	O	O	O	O	O	O	O	O	O	O
335004	T	C	12																				O	O	O	O	O	O	O	O	O	O	O	O
335026	T	C	12																				O	O	O	O	O	O	O	O	O	O	O	O
335118	C	T	12																				O	O	O	O	O	O	O	O	O	O	O	O
335184	C	G	12																				O	O	O	O	O	O	O	O	O	O	O	O
335193	C	T	12																				O	O	O	O	O	O	O	O	O	O	O	O
335253	G	A	12																				O	O	O	O	O	O	O	O	O	O	O	O
335334	T	G	12																				O	O	O	O	O	O	O	O	O	O	O	O
335364	T	C	12																				O	O	O	O	O	O	O	O	O	O	O	O
335556	G	A	12																				O	O	O	O	O	O	O	O	O	O	O	O
335562	T	C	12																				O	O	O	O	O	O	O	O	O	O	O	O
335589	A	C	12																				O	O	O	O	O	O	O	O	O	O	O	O
335595	A	G	12																				O	O	O	O	O	O	O	O	O	O	O	O
335631	A	G	12																				O	O	O	O	O	O	O	O	O	O	O	O
335634	G	A	12																				O	O	O	O	O	O	O	O	O	O	O	O
335730	G	T	12																				O	O	O	O	O	O	O	O	O	O	O	O
335778	C	T	12																				O	O	O	O	O	O	O	O	O	O	O	O
335833	T	C	12																				O	O	O	O	O	O	O	O	O	O	O	O
335853	A	G	12																				O	O	O	O	O	O	O	O	O	O	O	O
335931	T	G	12																				O	O	O	O	O	O	O	O	O	O	O	O
336006	T	C	12																				O	O	O	O	O	O	O	O	O	O	O	O
336042	T	C	12																				O	O	O	O	O	O	O	O	O	O	O	O
336123	C	T	12																				O	O	O	O	O	O	O	O	O	O	O	O
336195	T	G	12																				O	O	O	O	O	O	O	O	O	O	O	O
336246	C	T	12																				O	O	O	O	O	O	O	O	O	O	O	O
336283	T	C	12																				O	O	O	O	O	O	O	O	O	O	O	O
336387	C	T	12																				O	O	O	O	O	O	O	O	O	O	O	O
336576	G	A	12																				O	O	O	O	O	O	O	O	O	O	O	O
336678	C	T	12																				O	O	O	O	O	O	O	O	O	O	O	O
336744	C	T	12																				O	O	O	O	O	O	O	O	O	O	O	O
336858	G	A	12																				O	O	O	O	O	O	O	O	O	O	O	O
337275	T	C	12																				O	O	O	O	O	O	O	O	O	O	O	O
337327	G	A	12																				O	O	O	O	O	O	O	O	O	O	O	O
337617	T	C	12																				O	O	O	O	O	O	O	O	O	O	O	O
337620	C	T	12																				O	O	O	O	O	O	O	O	O	O	O	O
337710	C	T	12																				O	O	O	O	O	O	O	O	O	O	O	O
337716	T	C	12																				O	O	O	O	O	O	O	O	O	O	O	O
337800	G	A	12																				O	O	O	O	O	O	O	O	O	O	O	O
337956	C	T	12																				O	O	O	O	O	O	O	O	O	O	O	O
338146	T	C	12																				O	O	O	O	O	O	O	O	O	O	O	O
338174	C	A	12																				O	O	O	O	O	O	O	O	O	O	O	O
338353	T	G	12																				O	O	O	O	O	O	O	O	O	O	O	O
339271	T	C	12																				O	O	O	O	O	O	O	O	O	O	O	O
339341	C	T	12																				O	O	O	O	O	O	O	O	O	O	O	O
339479	A	T	12																				O	O	O	O	O	O	O	O	O	O	O	O
339608	C	A	12																				O	O	O	O	O	O	O	O	O	O	O	O
339746	A	G	12																				O	O	O	O	O	O	O	O	O	O	O	O
339794	A	G	12																				O	O	O	O	O	O	O	O	O	O	O	O
339848	C	A	12																				O	O	O	O	O	O	O	O	O	O	O	O
339902	A	T	12																				O	O	O	O	O	O	O	O	O	O	O	O
339968	G	A	12																				O	O	O	O	O	O	O	O	O	O	O	O
340163	G	A	12																				O	O	O	O	O	O	O	O	O	O	O	O
340241	T	C	12																				O	O	O	O	O	O	O	O	O	O	O	O
340322	T	C	12																				O	O	O	O	O	O	O	O	O	O	O	O
340370	G	A	12																				O	O	O	O	O	O	O	O	O	O	O	O
340430	C	T	12																				O	O	O	O	O	O	O	O	O	O	O	O
340553	A	G	12																				O	O	O	O	O	O	O	O	O	O	O	O
340559	T	G	12																				O	O	O	O	O	O	O	O	O	O	O	O
340577	A	G	12																				O	O	O	O	O	O	O	O	O	O	O	O
340622	T	C	12																				O	O	O	O	O	O	O	O	O	O	O	O
340891	T	G	12																				O	O	O	O	O	O	O	O	O	O	O	O
340893	T	G	12																				O	O	O	O	O	O	O	O	O	O	O	O
341227	T	C	12																				O	O	O	O	O	O	O	O	O	O	O	O
341275	C	T	12																				O	O	O	O	O	O	O	O	O	O	O	O
341329	C	T	12																				O	O	O	O	O	O	O	O	O	O	O	O
341335	A	G	12																				O	O	O	O	O	O	O	O	O	O	O	O
341478	T	C	12																				O	O	O	O	O	O	O	O	O	O	O	O
341570	C	T	12																				O	O	O	O	O	O	O	O	O	O	O	O
341836	A	G	12																				O	O	O	O	O	O	O	O	O	O	O	O
341896	G	A	12																				O	O	O	O	O	O	O	O	O	O	O	O
341923	T	C	12																				O	O	O	O	O	O	O	O	O	O	O	O
341998	T	G	12																				O	O	O	O	O	O	O	O	O	O	O	O
342195	G	A	12																				O	O	O	O	O	O	O	O	O	O	O	O
342214	G	A	12																				O	O	O	O	O	O	O	O	O	O	O	O
342215	C	T	12																				O	O	O	O	O	O	O	O	O	O	O	O
342371	G	A	12																				O	O	O	O	O	O	O	O	O	O	O	O
342460	G	A	12																				O	O	O	O	O	O	O	O	O	O	O	O
342488	A	G	12																				O	O	O	O	O	O	O	O	O	O	O	O
342799	G	A	12																				O	O	O	O	O	O	O	O	O	O	O	O
343222	G	A	12																				O	O	O	O	O	O	O	O	O	O	O	O
343479	T	C	12																				O	O	O	O	O	O	O	O	O	O	O	O
343516	A	G	12																				O	O	O	O	O	O	O	O	O	O	O	O
343695	C	T	12																				O	O	O	O	O	O	O	O	O	O	O	O
343712	A	T	12																				O	O	O	O	O	O	O	O	O	O	O	O
343716	G	A	12																				O	O	O	O	O	O	O	O	O	O	O	O
343749	C	T	12																				O	O	O	O	O	O	O	O	O	O	O	O
343790	G	T	12																				O	O	O	O	O	O	O	O	O	O	O	O
343811	G	A	12																				O	O	O	O	O	O	O	O	O	O	O	O
343870	C	T	12																				O	O	O	O	O	O	O	O	O	O	O	O
343879	A	G	12																				O	O	O	O	O	O	O	O	O	O	O	O
343926	A	G	12																				O	O	O	O	O	O	O	O	O	O	O	O
343948	C	T	12																				O	O	O	O	O	O	O	O	O	O	O	O
343960	C	T	12																				O	O	O	O	O	O	O	O	O	O	O	O
343976	C	T	12																				O	O	O	O	O	O	O	O	O	O	O	O
344060	A	G	12																				O	O	O	O	O	O	O	O	O	O	O	O
344110	A	G	12																				O	O	O	O	O	O	O	O	O	O	O	O
344203	C	T	12																				O	O	O	O	O	O	O	O	O	O	O	O
344292	A	T	12																				O	O	O	O	O	O	O	O	O	O	O	O
344633	T	C	12																				O	O	O	O	O	O	O	O	O	O	O	O
344758	G	A	12																				O	O	O	O	O	O	O	O	O	O	O	O
344924	G	A	12																				O	O	O	O	O	O	O	O	O	O	O	O
344963	A	G	12																				O	O	O	O	O	O	O	O	O	O	O	O
345095	C	G	12																				O	O	O	O	O	O	O	O	O	O	O	O
345297	C	T	12																				O	O	O	O	O	O	O	O	O	O	O	O
345314	T	A	12																				O	O	O	O	O	O	O	O	O	O	O	O
345366	C	A	12																				O	O	O	O	O	O	O	O	O	O	O	O
350459	G	C	12																				O	O	O	O	O	O	O	O	O	O	O	O
363612	G	A	12																				O	O	O	O	O	O	O	O	O	O	O	O
364388	T	C	12																				O	O	O	O	O	O	O	O	O	O	O	O
370060	C	T	12																				O	O	O	O	O	O	O	O	O	O	O	O
370306	T	A	12																				O	O	O	O	O	O	O	O	O	O	O	O
370366	T	C	12																				O	O	O	O	O	O	O	O	O	O	O	O
370528	G	A	12																				O	O	O	O	O	O	O	O	O	O	O	O
370576	G	A	12																				O	O	O	O	O	O	O	O	O	O	O	O
370797	G	A	12																				O	O	O	O	O	O	O	O	O	O	O	O
370803	G	A	12																				O	O	O	O	O	O	O	O	O	O	O	O
370846	G	T	12																				O	O	O	O	O	O	O	O	O	O	O	O
370852	G	A	12																				O	O	O	O	O	O	O	O	O	O	O	O
370870	C	T	12																				O	O	O	O	O	O	O	O	O	O	O	O
371041	A	G	12																				O	O	O	O	O	O	O	O	O	O	O	O
371083	A	G	12																				O	O	O	O	O	O	O	O	O	O	O	O
371098	A	C	12																				O	O	O	O	O	O	O	O	O	O	O	O
371233	C	T	12																				O	O	O	O	O	O	O	O	O	O	O	O
371329	G	A	12																				O	O	O	O	O	O	O	O	O	O	O	O
371449	G	A	12																				O	O	O	O	O	O	O	O	O	O	O	O
376271	A	C	12																				O	O	O	O	O	O	O	O	O	O	O	O
376292	C	T	12																				O	O	O	O	O	O	O	O	O	O	O	O
376333	G	A	12																				O	O	O	O	O	O	O	O	O	O	O	O
376543	T	C	12																				O	O	O	O	O	O	O	O	O	O	O	O
376594	T	C	12																				O	O	O	O	O	O	O	O	O	O	O	O
376607	C	T	12																				O	O	O	O	O	O	O	O	O	O	O	O
377679	A	T	12																				O	O	O	O	O	O	O	O	O	O	O	O
377875	C	T	12																				O	O	O	O	O	O	O	O	O	O	O	O
378256	T	C	12																				O	O	O	O	O	O	O	O	O	O	O	O
378283	A	C	12																				O	O	O	O	O	O	O	O	O	O	O	O
378438	A	G	12																				O	O	O	O	O	O	O	O	O	O	O	O
378523	G	A	12																				O	O	O	O	O	O	O	O	O	O	O	O
378592	C	G	12																				O	O	O	O	O	O	O	O	O	O	O	O
378772	C	T	12																				O	O	O	O	O	O	O	O	O	O	O	O
379682	T	C	12																				O	O	O	O	O	O	O	O	O	O	O	O
379769	C	T	12																				O	O	O	O	O	O	O	O	O	O	O	O
379807	T	C	12																				O	O	O	O	O	O	O	O	O	O	O	O
379956	C	T	12																				O	O	O	O	O	O	O	O	O	O	O	O
380006	A	G	12																				O	O	O	O	O	O	O	O	O	O	O	O
380080	C	A	12																				O	O	O	O	O	O	O	O	O	O	O	O
380102	T	C	12																				O	O	O	O	O	O	O	O	O	O	O	O
380144	A	C	12																				O	O	O	O	O	O	O	O	O	O	O	O
380191	C	T	12																				O	O	O	O	O	O	O	O	O	O	O	O
380212	T	G	12																				O	O	O	O	O	O	O	O	O	O	O	O
380215	C	T	12																				O	O	O	O	O	O	O	O	O	O	O	O
380326	G	T	12																				O	O	O	O	O	O	O	O	O	O	O	O
380359	G	A	12																				O	O	O	O	O	O	O	O	O	O	O	O
380398	T	G	12																				O	O	O	O	O	O	O	O	O	O	O	O
380648	T	C	12																				O	O	O	O	O	O	O	O	O	O	O	O
380659	T	C	12																				O	O	O	O	O	O	O	O	O	O	O	O
380689	C	T	12																				O	O	O	O	O	O	O	O	O	O	O	O
380700	C	T	12																				O	O	O	O	O	O	O	O	O	O	O	O
380720	C	T	12																				O	O	O	O	O	O	O	O	O	O	O	O
380723	G	A	12																				O	O	O	O	O	O	O	O	O	O	O	O
380881	C	T	12																				O	O	O	O	O	O	O	O	O	O	O	O
380902	C	T	12																				O	O	O	O	O	O	O	O	O	O	O	O
381265	C	T	12																				O	O	O	O	O	O	O	O	O	O	O	O
381452	T	C	12																				O	O	O	O	O	O	O	O	O	O	O	O
381476	C	T	12																				O	O	O	O	O	O	O	O	O	O	O	O
381539	C	T	12																				O	O	O	O	O	O	O	O	O	O	O	O
381765	C	T	12																				O	O	O	O	O	O	O	O	O	O	O	O
381910	T	C	12																				O	O	O	O	O	O	O	O	O	O	O	O
381922	G	A	12																				O	O	O	O	O	O	O	O	O	O	O	O
381970	A	G	12																				O	O	O	O	O	O	O	O	O	O	O	O
382216	C	T	12																				O	O	O	O	O	O	O	O	O	O	O	O
382252	G	A	12																				O	O	O	O	O	O	O	O	O	O	O	O
382267	T	C	12																				O	O	O	O	O	O	O	O	O	O	O	O
382276	C	T	12																				O	O	O	O	O	O	O	O	O	O	O	O
382306	C	T	12																				O	O	O	O	O	O	O	O	O	O	O	O
382327	A	G	12																				O	O	O	O	O	O	O	O	O	O	O	O
382331	T	G	12																				O	O	O	O	O	O	O	O	O	O	O	O
382372	T	C	12																				O	O	O	O	O	O	O	O	O	O	O	O
382561	T	C	12																				O	O	O	O	O	O	O	O	O	O	O	O
382636	A	G	12																				O	O	O	O	O	O	O	O	O	O	O	O
382756	C	T	12																				O	O	O	O	O	O	O	O	O	O	O	O
382788	T	G	12																				O	O	O	O	O	O	O	O	O	O	O	O
382851	G	A	12																				O	O	O	O	O	O	O	O	O	O	O	O
383649	A	G	12																				O	O	O	O	O	O	O	O	O	O	O	O
383753	G	A	12																				O	O	O	O	O	O	O	O	O	O	O	O
383769	G	A	12																				O	O	O	O	O	O	O	O	O	O	O	O
383829	G	A	12																				O	O	O	O	O	O	O	O	O	O	O	O
384009	T	C	12																				O	O	O	O	O	O	O	O	O	O	O	O
384057	G	A	12																				O	O	O	O	O	O	O	O	O	O	O	O
384312	T	G	12																				O	O	O	O	O	O	O	O	O	O	O	O
[truncated: 16,927 more rows]
